# Supplementary material for: Hydroxycholesterol binds and enhances the anti-viral activities of zebrafish monomeric c-reactive protein isoforms
Source: PLoS One. 2019 Jan 17;14(1):e0201509. doi: 10.1371/journal.pone.0201509 (PMC6336239; doi:10.1371/journal.pone.0201509)
Supplement: S1 Table — The CRP1-7 were SWISS-modeled using the 3D structures CRP5 (GenBank accession number JF772178.1), 4PBP.pdb (+Ca++) and 4PBO.pdb (-Ca++) as templates. The structures of the lipid heads and cholesterol were extracted from *.sdf from PubChem (https://pubchem.ncbi.nlm.nih.gov/search/search.cgi) and converted to *.pdbqt using the Babel program from the PyRx package. Dockings were performed with a grid of 50x50x50 Angstrom. Yellow background, data used to derive Fig 1A. (XLSX) [file pone.0201509.s001.xlsx]

## Sheet: Hoja1
lipid head	crp	with Ca++	without Ca++		lipid head	crp	with Ca++	without Ca++
1014_PC	crp1	-4.5	-4.4		657272_gPC	crp1	-5.1	-4.4
	crp2	-5	-4.1			crp2	-5.1	-4.1
	crp3	-4.9	-4.2			crp3	-4.7	-4.3
	crp4	-4.4	-4.1			crp4	-4.7	-4.3
	crp5	-4.5	-4.5			crp5	-5.3	-5
	crp6	-3.9	-4.3			crp6	-4.8	-4.2
	crp7	-3.9	-4.3			crp7	-4.7	-4.3
	--	--	--
	--	--	--
1015_PE	crp1	-4.3	-4.1		123874_gPE	crp1	-4.9	-4.7
	crp2	-4.1	-3.9			crp2	-4.9	-4
	crp3	-4.2	-4.1			crp3	-4.7	-3.9
	crp4	-4	-4.1			crp4	-5	-4.3
	crp5	-4.2	-4.3			crp5	-4.5	-5.1
	crp6	-4	-4			crp6	-4.4	-4.4
	crp7	-4.1	-4			crp7	-4.4	-4.6
	--	--	--
	--	--	--
68841_PS	crp1	-4.8	-5		3081457_gPS	crp1	-5.5	-4.9
	crp2	-4.8	-4.5			crp2	-5	-5.4
	crp3	-5.1	-4.4			crp3	-4.5	-4.7
	crp4	-4.6	-4.3			crp4	-5.6	-4.8
	crp5	-4.4	-5			crp5	-5.7	-5.1
	crp6	-4.5	-4.8			crp6	-5.1	-4.6
	crp7	-4.7	-4.7			crp7	-5.1	-4.7
	--	--	--
	--	--	--
9939941_SPG	crp1	-4.7	-4.7
	crp2	-5.1	-4.2
	crp3	-4.8	-4.5
	crp4	-4.8	-4.1
	crp5	-4.4	-4.6
	crp6	-4.5	-4.2
	crp7	-5.2	-4.2
	--	--	--
	--	--	--
5997_Ch	crp1	-9	-8.2
	crp2	-8.2	-8.2
	crp3	-8.1	-8.3
	crp4	-8.6	-8.1
	crp5	-7.5	-7.7
	crp6	-8.4	-8.1
	crp7	-7.9	-8.1
