# Supplementary material for: Hydroxycholesterol binds and enhances the anti-viral activities of zebrafish monomeric c-reactive protein isoforms
Source: PLoS One. 2019 Jan 17;14(1):e0201509. doi: 10.1371/journal.pone.0201509 (PMC6336239; doi:10.1371/journal.pone.0201509)
Supplement: S2 Table — CRP1-7 models, Ch-related physiological molecules and ΔG predictions were obtained as described in the legend of Fig 2. Numbers before the names_, PubMed ID numbers. HO, hydroxy. Ch, cholesterol. (XLSX) [file pone.0201509.s002.xlsx]

## Sheet: Hoja1
crp	Ch-related	without Ca++	with Ca++	mean	sd
crp1	6013_Tetosterone	-7.4	-7	-7.2	0.28
crp2		-7.2	-6.7	-6.95	0.35
crp3		-7.2	-7.1	-7.15	0.07
crp4		-7.1	-6.4	-6.75	0.49
crp5		-7.5	-6.7	-7.1	0.57
crp6		-7.2	-6.7	-6.95	0.35
crp7		-7.1	-6.8	-6.95	0.21
--		--	--	--	--
crp1	10635_DiHOtestosterone	-8.1	-7.2	-7.65	0.64
crp2		-7.4	-6.4	-6.9	0.71
crp3		-7.3	-6.9	-7.1	0.28
crp4		-7.4	-6.5	-6.95	0.64
crp5		-7.3	-6.4	-6.85	0.64
crp6		-7.3	-6.6	-6.95	0.49
crp7		-7.3	-6.6	-6.95	0.49
--		--	--	--	--
crp1	10634_Androstenediol	-7.5	-7	-7.25	0.35
crp2		-7.6	-6.7	-7.15	0.64
crp3		-7.7	-7	-7.35	0.49
crp4		-7.6	-6.9	-7.25	0.49
crp5		-7	-6.9	-6.95	0.07
crp6		-7.4	-7.1	-7.25	0.21
crp7		-7.6	-6.9	-7.25	0.49
--		--	--	--	--
crp1	5881_DeHOepiandrosterone	-7.8	-7.5	-7.65	0.21
crp2		-7.1	-7.2	-7.15	0.07
crp3		-7.1	-7	-7.05	0.07
crp4		-7	-7.1	-7.05	0.07
crp5		-7.3	-7.1	-7.2	0.14
crp6		-7	-7.3	-7.15	0.21
crp7		-6.9	-7.2	-7.05	0.21
--		--	--	--	--
crp1	5879_Androsterone	-7.1	-7.4	-7.25	0.21
crp2		-7.6	-7	-7.3	0.42
crp3		-7.6	-7.3	-7.45	0.21
crp4		-7.5	-6.8	-7.15	0.49
crp5		-7.7	-7.2	-7.45	0.35
crp6		-7.5	-7.3	-7.4	0.14
crp7		-7.5	-7.3	-7.4	0.14
--		--	--	--	--
crp1	5870_Estrone	-8.2	-7.3	-7.75	0.64
crp2		-7.2	-7	-7.1	0.14
crp3		-7.1	-7.1	-7.1	0
crp4		-7.4	-6.9	-7.15	0.35
crp5		-7.1	-7.2	-7.15	0.07
crp6		-7.3	-7.2	-7.25	0.07
crp7		-7.3	-7	-7.15	0.21
--		--	--	--	--
crp1	5757_Estradiol	-8	-7.6	-7.8	0.28
crp2		-7.4	-7.4	-7.4	0
crp3		-7.1	-6.9	-7	0.14
crp4		-7.4	-7.3	-7.35	0.07
crp5		-7.3	-7.2	-7.25	0.07
crp6		-7.4	-7	-7.2	0.28
crp7		-7.4	-7.4	-7.4	0
--		--	--	--	--
crp1	5994_Progesterone	-7.3	-7.3	-7.3	0
crp2		-7.6	-7	-7.3	0.42
crp3		-7.6	-7.1	-7.35	0.35
crp4		-7.6	-6.8	-7.2	0.57
crp5		-7.7	-7.1	-7.4	0.42
crp6		-7.5	-7.3	-7.4	0.14
crp7		-7.6	-7.5	-7.55	0.07
--		--	--	--	--
crp1	6166_Desoxycorticosterone	-8.2	-7.6	-7.9	0.42
crp2		-8.1	-7.2	-7.65	0.64
crp3		-8	-7.3	-7.65	0.49
crp4		-7.9	-7	-7.45	0.64
crp5		-7.6	-7.4	-7.5	0.14
crp6		-7.9	-7.6	-7.75	0.21
crp7		-7.9	-7.7	-7.8	0.14
--		--	--	--	--
crp1	8955_Pregnenolone	-8	-7.6	-7.8	0.28
crp2		-7.9	-7.3	-7.6	0.42
crp3		-7.8	-7.5	-7.65	0.21
crp4		-7.8	-7.1	-7.45	0.49
crp5		-7.5	-7.5	-7.5	0
crp6		-7.9	-7.3	-7.6	0.42
crp7		-7.9	-7.5	-7.7	0.28
--		--	--	--	--
crp1	6238_17alphaHOprogesterone	-8	-7.5	-7.75	0.35
crp2		-7.8	-7.5	-7.65	0.21
crp3		-7.8	-7.6	-7.7	0.14
crp4		-7.7	-7.3	-7.5	0.28
crp5		-7.8	-7.5	-7.65	0.21
crp6		-7.8	-7.6	-7.7	0.14
crp7		-7.8	-7.8	-7.8	0
--		--	--	--	--
crp1	5753_Corticosterone	-8.3	-7.6	-7.95	0.49
crp2		-8.2	-7.5	-7.85	0.49
crp3		-8.1	-7.4	-7.75	0.49
crp4		-8	-7.3	-7.65	0.49
crp5		-7.8	-8.1	-7.95	0.21
crp6		-8	-7.8	-7.9	0.14
crp7		-8.1	-7.9	-8	0.14
--		--	--	--	--
crp1	5754_HOcortisone	-8.4	-7.7	-8.05	0.49
crp2		-8.3	-7.2	-7.75	0.78
crp3		-8.1	-7.6	-7.85	0.35
crp4		-8	-7.3	-7.65	0.49
crp5		-7.9	-7.7	-7.8	0.14
crp6		-8	-7.6	-7.8	0.28
crp7		-8.4	-7.6	-8	0.57
--	--	--	--	--	--
crp1	5839_Aldosterone	-8	-7.8	-7.9	0.14
crp2		-8.2	-7.5	-7.85	0.49
crp3		-8.4	-7.7	-8.05	0.49
crp4		-8	-7.6	-7.8	0.28
crp5		-7.6	-7.9	-7.75	0.21
crp6		-8.4	-7.7	-8.05	0.49
crp7		-8.1	-7.7	-7.9	0.28
--		--	--	--	--
crp1	5756_Estriol	-8.4	-7.8	-8.1	0.42
crp2		-7.8	-7.6	-7.7	0.14
crp3		-7.6	-7.8	-7.7	0.14
crp4		-7.7	-7.6	-7.65	0.07
crp5		-7.5	-7.4	-7.45	0.07
crp6		-7.6	-7.7	-7.65	0.07
crp7		-7.7	-7.5	-7.6	0.14
--		--	--	--	--
crp1	440707_11deoxycortisol	-8.3	-8.3	-8.3	0
crp2		-8.1	-7.4	-7.75	0.49
crp3		-8	-7.7	-7.85	0.21
crp4		-8	-7.3	-7.65	0.49
crp5		-7.8	-8	-7.9	0.14
crp6		-8	-7.9	-7.95	0.07
crp7		-7.9	-7.9	-7.9	0
--		--	--	--	--
crp1	91451_17HOpregnenolone	-8.5	-8.2	-8.35	0.21
crp2		-7.7	-8	-7.85	0.21
crp3		-7.7	-8	-7.85	0.21
crp4		-7.7	-7.8	-7.75	0.07
crp5		-7.8	-7.7	-7.75	0.07
crp6		-7.6	-7.9	-7.75	0.21
crp7		-7.7	-8	-7.85	0.21
--		--	--	--	--
crp1	10135759_24(R)HOCh	-8.1	-8.1	-8.1	0.51
crp2		-7.9	-7.9	-7.9	0.52
crp3		-8.05	-8.05	-8.05	0.44
crp4		-7.92	-7.92	-7.92	0.87
crp5		-7.75	-7.75	-7.75	0.37
crp6		-8.15	-8.15	-8.15	0.7
crp7		-8.1	-8.1	-8.1	0.67
--		--	--	--	--
crp1	107724_22HOCh	-8.8	-9	-8.9	0.14
crp2		-8.7	-7.9	-8.3	0.57
crp3		-8.9	-8	-8.45	0.64
crp4		-8.8	-7.7	-8.25	0.78
crp5		-8	-8	-8	0
crp6		-8.8	-8.3	-8.55	0.35
crp7		-8.8	-8	-8.4	0.57
--		--	--	--	--
crp1	473141_7ßHOCh	-8.7	-8.6	-8.65	0.07
crp2		-8	-7.9	-7.95	0.07
crp3		-7.9	-7.9	-7.9	0
crp4		-7.9	-7.8	-7.85	0.07
crp5		-7.7	-7.9	-7.8	0.14
crp6		-7.9	-7.7	-7.8	0.14
crp7		-7.9	-7.9	-7.9	0
--		--	--	--	--
crp1	6453303_19HOCh	-9.2	-8.6	-8.9	0.42
crp2		-8	-8.1	-8.05	0.07
crp3		-8	-8.3	-8.15	0.21
crp4		-7.9	-8	-7.95	0.07
crp5		-7.9	-8.1	-8	0.14
crp6		-7.9	-8	-7.95	0.07
crp7		-8	-8	-8	0
--		--	--	--	--
crp1	168038_22(S)HOCh	-9.4	-8.9	-9.15	0.35
crp2		-8.6	-8.8	-8.7	0.14
crp3		-8.6	-8.9	-8.75	0.21
crp4		-8.4	-8.7	-8.55	0.21
crp5		-8	-8.1	-8.05	0.07
crp6		-8.5	-8.7	-8.6	0.14
crp7		-8.6	-8.7	-8.65	0.07
--		--	--	--	--
crp1	121935_20HOCh	-8.1	-8.1	-8.43	0.39
crp2		-8.3	-7.5	-8.3	0.57
crp3		-8.3	-7.5	-8.3	0.59
crp4		-8.1	-7.3	-8.15	0.62
crp5		-8.2	-8	-8	0.22
crp6		-8	-7.3	-8.05	0.56
crp7		-8	-7.4	-8.18	0.6
--		--	--	--	--
crp1	123976_27HOCh	-9	-8.6	-8.8	0.28
crp2		-8.7	-8.5	-8.6	0.14
crp3		-8.8	-8.5	-8.65	0.21
crp4		-8.5	-8.3	-8.4	0.14
crp5		-8.2	-8.2	-8.2	0
crp6		-8.5	-8.5	-8.5	0
crp7		-8.5	-8.4	-8.45	0.07
--		--	--	--	--
crp1	65094_25HOCh	-8.6	-9.1	-8.85	0.35
crp2		-9	-9	-9	0
crp3		-9.1	-9	-9.05	0.07
crp4		-8.1	-8.1	-8.1	0
crp5		-7.6	-8	-7.8	0.28
crp6		-8.9	-8.9	-8.9	0
crp7		-8.9	-8.9	-8.9	0
--		--	--	--	--
crp1	5997_Ch	-9	-8.2	-8.6	0.57
crp2		-8.2	-8.2	-8.2	0
crp3		-8.1	-8.3	-8.2	0.14
crp4		-8.6	-8.1	-8.35	0.35
crp5		-7.5	-7.7	-7.6	0.14
crp6		-8.4	-8.1	-8.25	0.21
crp7		-7.9	-8.1	-8	0.14
--		--	--	--	--
--		--	--	--	--
--		--	--	--	--
--		--	--	--	--
--		--	--	--	--
--		--	--	--	--
--	--	--	--	--	--
--	--	--	--	--	--
--	--	--	--	--	--
