# Supplementary material for: Hydroxycholesterol binds and enhances the anti-viral activities of zebrafish monomeric c-reactive protein isoforms
Source: PLoS One. 2019 Jan 17;14(1):e0201509. doi: 10.1371/journal.pone.0201509 (PMC6336239; doi:10.1371/journal.pone.0201509)
Supplement: S3 Table — Ch-related nonphysiological compound structures were retrieved from several libraries obtained from PubChem in a *.sdf format. To construct the library, 550 Chs, 314 colestens, 73 corticosterones, 41 dehydroepiandrosterones (DHEAs), 107 estriols, 99 pregnenolones, 196 progesterones and 107 HOChs were retrieved. Duplicated and extremely long molecules were eliminated from a total of 1487 *.sdf, resulting in a downsized library of 1093 *.pdbqt archives. The docking were performed to CRP1-7 modelled in the absence or in the presence of Ca++ (crp ±Ca++). A) Table of Ch-related compounds ordered from the lowest to the highest ΔG (free-binding energies) in Kcal/mol after docking to CRP1-7. Yellow background, data used to derive Table 1. B) Distribution of ΔG in relative frequencies. Black arrow, cut-off ΔG value chosen to derive Table 1. C) Correlation between the ΔGs from the dockings using CRP +Ca++ and CRP-Ca++. (XLSX) [file pone.0201509.s003.xlsx]

## Sheet: Hoja1
CRP+Ch-related compound	with Ca++	without Ca++	A					B						C
crp5+ca_71749934_uff_e=34041.59	-13.3	-12.9
crp5+ca_71749935_uff_e=34041.59	-13.3	-12.9
crp1+ca_x_c27h45fo2_70626502_uff_e=2515553706192842.50	-13.3	-12.7
crp1+ca_x_c27h44f2o2_70626891_uff_e=2515553800136271.50	-13	-12.8
crp5+ca_192154_uff_e=62223969861080336.00	-12.6	-12.5
crp5+ca_493972_uff_e=13713616240148802.00	-12.6	-12.3
crp5+ca_c24h33fo6_95574_uff_e=74571727745173760.00	-12.5	-12.3
crp5+ca_c24h33fo6_228786_uff_e=74574685176972128.00	-12.5	-12.3
crp5+ca_c24h33fo6_122130839_uff_e=74574685176972128.00	-12.5	-12.3
crp5+ca_c27h46o2_473141_uff_e=64229712276.64	-12.5	-12.4
crp5+ca_240767_uff_e=13713615872565886.00	-12.5	-12.2
crp5+ca_c24h33fo6_71463898_uff_e=74574685174371552.00	-12.5	-12.4
crp5+ca_c27h39d7o2_71748935_uff_e=35746.43	-12.4	-12.6
crp5+ca_c30h50brno2_102276261_uff_e=69742302410.94	-12.3	-12.5
crp5+ca_21122966_uff_e=62224374360955320.00	-12.3	-11.5
crp5+ca_71749110_uff_e=62224374360955320.00	-12.2	-11.5
crp5+ca_c31h53no2_14161199_uff_e=2312938112630.09	-12.2	-11.1
crp1+ca_x_c27h37d7o2_71748841_uff_e=33803.32	-12.1	-11.6
crp1+ca_x_c27h42d4o2_126456352_uff_e=35052.52	-12.1	-11.8
crp5+ca_c29h41d7o3_71748930_uff_e=36549.65	-12.1	-11.4
crp5+ca_57357615_uff_e=721760996124773.50	-12.1	-11.9
crp1+ca_x_c26h29d9o4_71315435_uff_e=30495.86	-12.1	-12.7
crp5+ca_c26h30d8o4_71315434_uff_e=30495.86	-12	-12.2
crp1+ca_x_c26h30d8o4_71315434_uff_e=30495.86	-12	-12.7
crp5+ca_10476437_uff_e=13707781388856134.00	-12	-11.7
crp5+ca_c26h29d9o4_71315435_uff_e=30495.86	-12	-12.1
crp5+ca_17315_uff_e=13707781725064762.00	-12	-11.7
crp5+ca_9324_uff_e=62223969675633904.00	-11.9	-11.3
crp5+ca_c21h30o7s_3415491_uff_e=61837069994969760.00	-11.9	-11.7
crp5+ca_c27h44f2o2_70626891_uff_e=2515553800136271.50	-11.9	-12.1
crp5+ca_6279_uff_e=62223969848031200.00	-11.9	-11.1
crp5+ca_71749936_uff_e=29214.45	-11.9	-11.2
crp5+ca_69824606_uff_e=62223969848031200.00	-11.9	-11.2
crp5+ca_62992_uff_e=62223969879212016.00	-11.9	-11.1
crp5+ca_2714_uff_e=62223969675633904.00	-11.9	-10.9
crp5+ca_71749937_uff_e=29214.45	-11.9	-11.1
crp5+ca_200665_uff_e=62223969843233120.00	-11.9	-11.6
crp1+ca_x_c30h50brno2_102276261_uff_e=69742302410.94	-11.9	-12.5
crp5+ca_11683_uff_e=62223969675646432.00	-11.9	-11.6
crp1+ca_x_c27h44o_12402092_uff_e=4919297574282363.00	-11.9	-11.4
crp5+ca_273700_uff_e=62223969848031200.00	-11.9	-11.6
crp1+ca_x_c28h41d7o_71314484_uff_e=35915.35	-11.9	-11.5
crp1+ca_x_c27h39d7o_5314029_uff_e=34725.07	-11.8	-10.8
crp1+ca_x_c26h37d7o2_102600915_uff_e=33640.10	-11.8	-11.2
crp1+ca_x_c27h39d7o2_3247055_uff_e=35313.37	-11.8	-11.4
crp5+ca_15516594_uff_e=62223969675635144.00	-11.8	-11
crp1+ca_x_192154_uff_e=62223969861080336.00	-11.8	-12.4
crp1+ca_x_c27h39d7o2_71748934_uff_e=35552.15	-11.8	-11.3
crp1+ca_x_c27h37d7o_70699278_uff_e=33162.02	-11.8	-11.5
crp1+ca_x_c26h37d7o2_102600916_uff_e=33640.10	-11.8	-11.2
crp5+ca_229294_uff_e=30116168123.31	-11.8	-11.5
crp1+ca_x_c27h39d7o2_71748932_uff_e=35552.15	-11.7	-11.4
crp3+ca_x_c30h50brno2_102276261_uff_e=69742302410.94	-11.7	-11
crp1+ca_x_c28h46o3_22296455_uff_e=2496006419185761.50	-11.7	-11.4
crp1+ca_x_c34h52o3s_14447_uff_e=2504512521806099.50	-11.7	-13.7
crp1+ca_x_c29h48o3_11037627_uff_e=2514299574958621.00	-11.7	-11.2
crp1+ca_x_c27h37d7o2_71749673_uff_e=34034.55	-11.7	-11.6
crp5+ca_9878_uff_e=44630356380.12	-11.7	-11.7
crp1+ca_x_c27h44o_11783955_uff_e=4919297757291168.00	-11.7	-11.4
crp1+ca_x_c27h39d7o2_3247058_uff_e=37755.15	-11.7	-11.7
crp5+ca_c27h45fo2_70626502_uff_e=2515553706192842.50	-11.7	-11.8
crp1+ca_x_c24h33fo6_122130839_uff_e=74574685176972128.00	-11.7	-12.7
crp1+ca_x_c27h40d6o_11811276_uff_e=35047.84	-11.7	-11.2
crp1+ca_x_229294_uff_e=30116168123.31	-11.6	-12.3
crp1+ca_x_c23h31fo6_10572_uff_e=13431494269716504.00	-11.6	-11.5
crp1+ca_x_c24h33fo6_228786_uff_e=74574685176972128.00	-11.6	-12.7
crp5+ca_c29h48os2_635429_uff_e=27576840021302600.00	-11.6	-10.8
crp1+ca_x_c24h33fo6_71463898_uff_e=74574685174371552.00	-11.6	-12.7
crp5+ca_c21h29fo5_31378_uff_e=30116175757.06	-11.6	-11.5
crp1+ca_x_c27h46o2_11112200_uff_e=2515467007652140.00	-11.6	-11.1
crp1+ca_x_c24h33fo6_95574_uff_e=74571727745173760.00	-11.6	-12.7
crp5+ca_c29h48os2_101073204_uff_e=31684082974565808.00	-11.6	-10.8
crp1+ca_x_c29h46o3_90470267_uff_e=4937603669570124.00	-11.6	-11.3
crp1+ca_x_c29h39d7o2_71315306_uff_e=34779.37	-11.6	-11.5
crp1+ca_x_c29h48o3_71748937_uff_e=2514299503623036.50	-11.6	-11.2
crp6+ca_x_192154_uff_e=62223969861080336.00	-11.6	-12.1
crp7+ca_x_192154_uff_e=62223969861080336.00	-11.6	-12.1
crp7+ca_x_c31h52o3_91872605_uff_e=2277362347068.34	-11.6	-11.5
crp5+ca_4048_uff_e=62223969675646432.00	-11.6	-11.6
crp7+ca_x_c31h52o3_44630192_uff_e=2277362347068.34	-11.6	-11.5
crp1+ca_x_c29h39d7o3_71751395_uff_e=35500.71	-11.6	-11.6
crp1+ca_x_c27h44ot2_90470716_uff_e=2515467725185038.00	-11.6	-11.1
crp5+ca_c29h43d7o_57347730_uff_e=36966.09	-11.5	-11.4
crp1+ca_x_9878_uff_e=44630356380.12	-11.5	-12.6
crp3+ca_x_192154_uff_e=62223969861080336.00	-11.5	-11.8
crp1+ca_x_c31h50o2s2_101073207_uff_e=31684082974634844.00	-11.5	-10.9
crp1+ca_x_c28h45d3o_71314483_uff_e=35915.35	-11.5	-11.4
crp5+ca_91744107_uff_e=501257779.18	-11.5	-11.1
crp5+ca_91744106_uff_e=501257779.18	-11.5	-10.3
crp1+ca_x_c27h42d4o_71314810_uff_e=35514.01	-11.5	-11.2
crp5+ca_94436_uff_e=62223969843211280.00	-11.5	-11.6
crp1+ca_x_c27h40d6o_118797171_uff_e=32389.76	-11.5	-11.1
crp5+ca_c27h43d3o2_3247051_uff_e=35475.32	-11.5	-11.3
crp3+ca_x_c24h33fo6_122130839_uff_e=74574685176972128.00	-11.5	-11.7
crp1+ca_x_c29h48os2_101073204_uff_e=31684082974565808.00	-11.5	-11.7
crp1+ca_x_c29h48os2_635429_uff_e=27576840021302600.00	-11.5	-11.7
crp6+ca_x_c30h50brno2_102276261_uff_e=69742302410.94	-11.5	-11.1
crp2+ca_x_192154_uff_e=62223969861080336.00	-11.5	-12.1
crp6+ca_x_c31h52o3_44630192_uff_e=2277362347068.34	-11.4	-11.5
crp3+ca_x_c24h33fo6_95574_uff_e=74571727745173760.00	-11.4	-11.7
crp3+ca_x_c24h33fo6_71463898_uff_e=74574685174371552.00	-11.4	-11.7
crp5+ca_c23h31fo6_225609_uff_e=30116185768.73	-11.4	-11
crp1+ca_x_17315_uff_e=13707781725064762.00	-11.4	-12.4
crp1+ca_x_71749110_uff_e=62224374360955320.00	-11.4	-12.4
crp3+ca_x_c31h52o3_44630192_uff_e=2277362347068.34	-11.4	-11.3
crp5+ca_c31h52o3_44630192_uff_e=2277362347068.34	-11.4	-11.4
crp1+ca_x_c23h31fo6_225609_uff_e=30116185768.73	-11.4	-11.4
crp5+ca_c21h28o5_537166_uff_e=23409884384.86	-11.4	-11.3
crp3+ca_x_493972_uff_e=13713616240148802.00	-11.4	-11.8
crp5+ca_c27h38d6o2_9547207_uff_e=36587.51	-11.4	-11.2
crp3+ca_x_240767_uff_e=13713615872565886.00	-11.4	-11.8
crp5+ca_c23h31fo6_10572_uff_e=13431494269716504.00	-11.4	-11.3
crp1+ca_x_c27h35d11o2_71748936_uff_e=32954.37	-11.4	-11.3
crp6+ca_x_c31h52o3_91872605_uff_e=2277362347068.34	-11.4	-11.5
crp1+ca_x_c27h39d7o2_71748935_uff_e=35746.43	-11.4	-12.5
crp1+ca_x_10476437_uff_e=13707781388856134.00	-11.4	-12.4
crp3+ca_x_c24h33fo6_228786_uff_e=74574685176972128.00	-11.4	-11.7
crp3+ca_x_c31h52o3_91872605_uff_e=2277362347068.34	-11.4	-11.3
crp5+ca_c31h52o3_91872605_uff_e=2277362347068.34	-11.4	-11.2
crp5+ca_c28h45d3o_71314483_uff_e=35915.35	-11.4	-11.2
crp5+ca_c28h41d7o_71314484_uff_e=35915.35	-11.4	-11.2
crp1+ca_x_c23h28d4o7_71312914_uff_e=22066.07	-11.4	-11.2
crp5+ca_248418_uff_e=5303456400568996.00	-11.4	-11.4
crp2+ca_x_c30h50brno2_102276261_uff_e=69742302410.94	-11.4	-11.1
crp1+ca_x_21122966_uff_e=62224374360955320.00	-11.4	-12.4
crp5+ca_86543_uff_e=62224374098488424.00	-11.4	-11.1
crp5+ca_194135_uff_e=62224374098286768.00	-11.4	-11.2
crp3+ca_x_10476437_uff_e=13707781388856134.00	-11.3	-11.5
crp5+ca_10156152_uff_e=62224374098488424.00	-11.3	-11
crp6+ca_x_229294_uff_e=30116168123.31	-11.3	-10.9
crp3+ca_x_17315_uff_e=13707781725064762.00	-11.3	-11.5
crp6+ca_x_17315_uff_e=13707781725064762.00	-11.3	-11.5
crp6+ca_x_21122966_uff_e=62224374360955320.00	-11.3	-11.1
crp6+ca_x_c31h53no2_14161199_uff_e=2312938112630.09	-11.3	-11.2
crp5+ca_71749933_uff_e=27366.96	-11.3	-11.3
crp1+ca_x_c23h28d4o7_71312915_uff_e=22066.07	-11.3	-11.2
crp6+ca_x_71749110_uff_e=62224374360955320.00	-11.3	-11.2
crp7+ca_x_21122966_uff_e=62224374360955320.00	-11.3	-11.2
crp2+ca_x_c31h53no2_14161199_uff_e=2312938112630.09	-11.3	-11.1
crp7+ca_x_229294_uff_e=30116168123.31	-11.3	-11
crp5+ca_c27h45clhgo_133498_uff_e=315183577.68	-11.3	-9.3
crp2+ca_x_10476437_uff_e=13707781388856134.00	-11.3	-11.7
crp1+ca_x_c27h46o2_473141_uff_e=64229712276.64	-11.3	-11.6
crp2+ca_x_71749110_uff_e=62224374360955320.00	-11.3	-11.4
crp2+ca_x_17315_uff_e=13707781725064762.00	-11.3	-11.7
crp7+ca_x_17315_uff_e=13707781725064762.00	-11.3	-11.5
crp2+ca_x_21122966_uff_e=62224374360955320.00	-11.3	-11.4
crp6+ca_x_10476437_uff_e=13707781388856134.00	-11.3	-11.5
crp7+ca_x_10476437_uff_e=13707781388856134.00	-11.3	-11.5
crp7+ca_x_c31h53no2_14161199_uff_e=2312938112630.09	-11.2	-11.2
crp1+ca_x_c31h52o3_91872605_uff_e=2277362347068.34	-11.2	-12.6
crp1+ca_x_493972_uff_e=13713616240148802.00	-11.2	-12.3
crp1+ca_x_c31h53no2_14161199_uff_e=2312938112630.09	-11.2	-12.2
crp1+ca_x_c27h42d4o2_57332228_uff_e=36102.50	-11.2	-11.1
crp1+ca_x_240767_uff_e=13713615872565886.00	-11.2	-12.3
crp5+ca_c21h27fo5_3390_uff_e=337347135813021.50	-11.2	-11
crp2+ca_x_c24h33fo6_95574_uff_e=74571727745173760.00	-11.2	-11.4
crp2+ca_x_c24h33fo6_71463898_uff_e=74574685174371552.00	-11.2	-11.4
crp3+ca_x_71749110_uff_e=62224374360955320.00	-11.2	-11.2
crp1+ca_x_c29h48o3_276100_uff_e=2514300936051293.00	-11.2	-11.1
crp3+ca_x_21122966_uff_e=62224374360955320.00	-11.2	-11.2
crp5+ca_c28h46o_15542084_uff_e=2496594837397972.50	-11.2	-11
crp1+ca_x_230945_uff_e=62223969843223472.00	-11.2	-11.7
crp1+ca_x_194135_uff_e=62224374098286768.00	-11.2	-11.9
crp2+ca_x_c24h33fo6_122130839_uff_e=74574685176972128.00	-11.2	-11.4
crp2+ca_x_c24h33fo6_228786_uff_e=74574685176972128.00	-11.2	-11.4
crp5+ca_c27h42d4o2_126456352_uff_e=35052.52	-11.2	-11.3
crp5+ca_c27h37d7o2_71748841_uff_e=33803.32	-11.2	-10.9
crp5+ca_c27h37d7o2_71749673_uff_e=34034.55	-11.2	-11.2
crp1+ca_x_c31h52o3_44630192_uff_e=2277362347068.34	-11.2	-12.6
crp3+ca_x_c31h53no2_14161199_uff_e=2312938112630.09	-11.2	-11.2
crp5+ca_230945_uff_e=62223969843223472.00	-11.2	-11.5
crp7+ca_x_71749110_uff_e=62224374360955320.00	-11.2	-11.2
crp5+ca_c29h39d7o3_71751395_uff_e=35500.71	-11.2	-11
crp5+ca_c23h34o4_102250_uff_e=62224373164137792.00	-11.1	-10.7
crp6+ca_x_c24h33fo6_228786_uff_e=74574685176972128.00	-11.1	-11.7
crp4+ca_x_17315_uff_e=13707781725064762.00	-11.1	-11.6
crp4+ca_x_10476437_uff_e=13707781388856134.00	-11.1	-11.6
crp4+ca_x_c31h53no2_14161199_uff_e=2312938112630.09	-11.1	-11.2
crp5+ca_255970_uff_e=32865046351.10	-11.1	-10.9
crp6+ca_x_c24h33fo6_122130839_uff_e=74574685176972128.00	-11.1	-11.7
crp6+ca_x_194135_uff_e=62224374098286768.00	-11.1	-11
crp6+ca_x_240767_uff_e=13713615872565886.00	-11.1	-11.7
crp6+ca_x_c24h33fo6_71463898_uff_e=74574685174371552.00	-11.1	-11.7
crp5+ca_c29h39d7o2_71315306_uff_e=34779.37	-11.1	-10.4
crp1+ca_x_248418_uff_e=5303456400568996.00	-11.1	-12
crp5+ca_c27h39d7o2_3247053_uff_e=37755.15	-11.1	-11.1
crp5+ca_228601_uff_e=32828409850.57	-11.1	-11.1
crp7+ca_x_240767_uff_e=13713615872565886.00	-11.1	-11.8
crp5+ca_c29h39d7o2_71315305_uff_e=34639.65	-11.1	-10.8
crp7+ca_x_493972_uff_e=13713616240148802.00	-11.1	-11.8
crp2+ca_x_c31h52o3_44630192_uff_e=2277362347068.34	-11.1	-11.6
crp6+ca_x_c24h33fo6_95574_uff_e=74571727745173760.00	-11.1	-11.8
crp7+ca_x_c24h33fo6_122130839_uff_e=74574685176972128.00	-11.1	-12
crp6+ca_x_493972_uff_e=13713616240148802.00	-11.1	-11.7
crp3+ca_x_194135_uff_e=62224374098286768.00	-11.1	-11
crp7+ca_x_194135_uff_e=62224374098286768.00	-11.1	-11
crp7+ca_x_c24h33fo6_95574_uff_e=74571727745173760.00	-11.1	-12
crp5+ca_235673_uff_e=32832410596.03	-11.1	-10.7
crp2+ca_x_194135_uff_e=62224374098286768.00	-11.1	-11.1
crp1+ca_x_86543_uff_e=62224374098488424.00	-11	-11.7
crp7+ca_x_c24h33fo6_228786_uff_e=74574685176972128.00	-11	-12
crp2+ca_x_230945_uff_e=62223969843223472.00	-11	-11.1
crp3+ca_x_9878_uff_e=44630356380.12	-11	-11.2
crp3+ca_x_230945_uff_e=62223969843223472.00	-11	-11
crp1+ca_x_c33h54o2_69177522_uff_e=1324049003333.28	-11	-11
crp2+ca_x_248418_uff_e=5303456400568996.00	-11	-10.9
crp1+ca_x_57357615_uff_e=721760996124773.50	-11	-11.9
crp5+ca_c27h37d7o_70699278_uff_e=33162.02	-11	-11
crp5+ca_c27h39d7o_5314029_uff_e=34725.07	-11	-11
crp5+ca_c27h39d7o2_3247058_uff_e=37755.15	-11	-11
crp7+ca_x_248418_uff_e=5303456400568996.00	-11	-10.9
crp6+ca_x_248418_uff_e=5303456400568996.00	-11	-10.9
crp1+ca_x_10156152_uff_e=62224374098488424.00	-11	-11.7
crp6+ca_x_c27h39d7o2_71748935_uff_e=35746.43	-11	-11.8
crp2+ca_x_c31h52o3_91872605_uff_e=2277362347068.34	-11	-11.6
crp7+ca_x_c27h39d7o2_71748935_uff_e=35746.43	-11	-11.7
crp4+ca_x_c31h52o3_91872605_uff_e=2277362347068.34	-11	-11.5
crp5+ca_c27h46o2_440665_uff_e=37755.15	-11	-11
crp7+ca_x_c30h50brno2_102276261_uff_e=69742302410.94	-11	-10.8
crp5+ca_c27h39d7o2_71748934_uff_e=35552.15	-11	-10.1
crp5+ca_c27h39d7o2_3247055_uff_e=35313.37	-11	-10.9
crp7+ca_x_230945_uff_e=62223969843223472.00	-11	-11
crp5+ca_c27h39d7o2_71748932_uff_e=35552.15	-11	-10.1
crp6+ca_x_c27h44f2o2_70626891_uff_e=2515553800136271.50	-11	-11.6
crp7+ca_x_c24h33fo6_71463898_uff_e=74574685174371552.00	-11	-12
crp1+ca_x_c21h29fo5_31378_uff_e=30116175757.06	-11	-12.2
crp2+ca_x_229294_uff_e=30116168123.31	-11	-10.8
crp5+ca_59476914_uff_e=23061.15	-11	-11
crp5+ca_c21h26d4o6_71748943_uff_e=20609.38	-11	-10.6
crp5+ca_c29h48o3_276100_uff_e=2514300936051293.00	-10.9	-10.4
crp1+ca_x_235673_uff_e=32832410596.03	-10.9	-11.9
crp3+ca_x_248418_uff_e=5303456400568996.00	-10.9	-10.9
crp7+ca_x_c21h29fo5_31378_uff_e=30116175757.06	-10.9	-10.6
crp5+ca_c29h48o3_11037627_uff_e=2514299574958621.00	-10.9	-10.5
crp3+ca_x_10156152_uff_e=62224374098488424.00	-10.9	-10.8
crp2+ca_x_240767_uff_e=13713615872565886.00	-10.9	-12
crp4+ca_x_c31h52o3_44630192_uff_e=2277362347068.34	-10.9	-11.5
crp5+ca_c29h48o3_71748937_uff_e=2514299503623036.50	-10.9	-10.4
crp5+ca_c27h35d11o2_71748936_uff_e=32954.37	-10.9	-10.8
crp3+ca_x_c27h46o2_473141_uff_e=64229712276.64	-10.9	-11.9
crp1+ca_x_c29h47io2_193392_uff_e=2514301445915802.00	-10.9	-11.1
crp7+ca_x_c27h44f2o2_70626891_uff_e=2515553800136271.50	-10.9	-11.5
crp4+ca_x_21122966_uff_e=62224374360955320.00	-10.9	-11.3
crp1+ca_x_71310727_uff_e=20853.03	-10.9	-10.3
crp7+ca_x_c27h45fo2_70626502_uff_e=2515553706192842.50	-10.9	-11.3
crp4+ca_x_230945_uff_e=62223969843223472.00	-10.9	-11.1
crp2+ca_x_10156152_uff_e=62224374098488424.00	-10.9	-11
crp4+ca_x_194135_uff_e=62224374098286768.00	-10.9	-11
crp2+ca_x_86543_uff_e=62224374098488424.00	-10.9	-10.9
crp3+ca_x_229294_uff_e=30116168123.31	-10.9	-11.2
crp6+ca_x_71749934_uff_e=34041.59	-10.9	-11.4
crp2+ca_x_9878_uff_e=44630356380.12	-10.9	-11.2
crp7+ca_x_c27h46o2_473141_uff_e=64229712276.64	-10.9	-11.8
crp2+ca_x_493972_uff_e=13713616240148802.00	-10.9	-12
crp6+ca_x_10156152_uff_e=62224374098488424.00	-10.9	-10.8
crp6+ca_x_c34h52o3s_14447_uff_e=2504512521806099.50	-10.9	-11.6
crp7+ca_x_86543_uff_e=62224374098488424.00	-10.9	-10.8
crp6+ca_x_c27h46o2_473141_uff_e=64229712276.64	-10.9	-11.3
crp6+ca_x_71749935_uff_e=34041.59	-10.9	-11.4
crp7+ca_x_10156152_uff_e=62224374098488424.00	-10.9	-10.8
crp5+ca_c27h40d6o2_42608393_uff_e=34983.36	-10.9	-10.2
crp6+ca_x_86543_uff_e=62224374098488424.00	-10.9	-10.8
crp6+ca_x_c27h45fo2_70626502_uff_e=2515553706192842.50	-10.9	-11.3
crp3+ca_x_86543_uff_e=62224374098488424.00	-10.9	-10.8
crp4+ca_x_71749110_uff_e=62224374360955320.00	-10.9	-11.3
crp1+ca_x_254017_uff_e=62558081970129640.00	-10.8	-10
crp3+ca_x_235673_uff_e=32832410596.03	-10.8	-10.6
crp5+ca_c28h45d3o_57369256_uff_e=37541.08	-10.8	-10.7
crp3+ca_x_c21h29fo5_31378_uff_e=30116175757.06	-10.8	-10.6
crp5+ca_c21h18d10o5_71314981_uff_e=17364.47	-10.8	-10.6
crp1+ca_x_11683_uff_e=62223969675646432.00	-10.8	-11.5
crp3+ca_x_c29h41d7o3_71748930_uff_e=36549.65	-10.8	-11.4
crp4+ca_x_c30h50brno2_102276261_uff_e=69742302410.94	-10.8	-11.3
crp3+ca_x_c27h44f2o2_70626891_uff_e=2515553800136271.50	-10.8	-11.6
crp1+ca_x_c21h27fo5_3390_uff_e=337347135813021.50	-10.8	-11.6
crp7+ca_x_71749934_uff_e=34041.59	-10.8	-11.6
crp6+ca_x_255970_uff_e=32865046351.10	-10.8	-10.6
crp1+ca_x_4048_uff_e=62223969675646432.00	-10.8	-11.7
crp1+ca_x_71749933_uff_e=27366.96	-10.8	-11.4
crp5+ca_100959656_uff_e=64409517087.48	-10.8	-10.6
crp7+ca_x_57357615_uff_e=721760996124773.50	-10.8	-11.3
crp6+ca_x_57357615_uff_e=721760996124773.50	-10.8	-11.3
crp4+ca_x_c24h33fo6_122130839_uff_e=74574685176972128.00	-10.8	-11.2
crp5+ca_c27h40d6o_16213400_uff_e=31434.53	-10.8	-10.8
crp4+ca_x_c24h33fo6_228786_uff_e=74574685176972128.00	-10.8	-11.2
crp7+ca_x_c26h29d9o4_71315435_uff_e=30495.86	-10.8	-10.8
crp1+ca_x_c27h46o2_6453303_uff_e=2514299606847473.00	-10.8	-11.2
crp7+ca_x_255970_uff_e=32865046351.10	-10.8	-10.5
crp6+ca_x_9878_uff_e=44630356380.12	-10.8	-11.2
crp4+ca_x_9878_uff_e=44630356380.12	-10.8	-11.2
crp1+ca_x_94436_uff_e=62223969843211280.00	-10.8	-11.8
crp1+ca_x_71749936_uff_e=29214.45	-10.8	-11.8
crp7+ca_x_9878_uff_e=44630356380.12	-10.8	-11.1
crp5+ca_c23h28d4o7_71312914_uff_e=22066.07	-10.8	-11.1
crp1+ca_x_62992_uff_e=62223969879212016.00	-10.8	-11.8
crp5+ca_c23h28d4o7_71312915_uff_e=22066.07	-10.8	-11.1
crp1+ca_x_c21h29d3o3_71434080_uff_e=27916.40	-10.8	-11.3
crp1+ca_x_71749937_uff_e=29214.45	-10.8	-11.9
crp4+ca_x_248418_uff_e=5303456400568996.00	-10.8	-10.8
crp1+ca_x_69824606_uff_e=62223969848031200.00	-10.8	-11.9
crp1+ca_x_6279_uff_e=62223969848031200.00	-10.8	-11.9
crp5+ca_c27h46o_304_uff_e=400972904.84	-10.8	-10.4
crp3+ca_x_57357615_uff_e=721760996124773.50	-10.8	-11.4
crp7+ca_x_235673_uff_e=32832410596.03	-10.8	-10.8
crp1+ca_x_273700_uff_e=62223969848031200.00	-10.8	-11.9
crp7+ca_x_71749933_uff_e=27366.96	-10.8	-10.9
crp6+ca_x_71749933_uff_e=27366.96	-10.8	-10.9
crp7+ca_x_71749935_uff_e=34041.59	-10.8	-11.4
crp2+ca_x_57357615_uff_e=721760996124773.50	-10.8	-11.3
crp6+ca_x_235673_uff_e=32832410596.03	-10.8	-10.7
crp6+ca_x_c26h30d8o4_71315434_uff_e=30495.86	-10.8	-11
crp5+ca_c27h40d6o2_9547208_uff_e=35475.32	-10.8	-10.9
crp1+ca_x_c21h29d3o3_118797459_uff_e=28632.60	-10.8	-11.3
crp5+ca_c25h29do3_71313815_uff_e=22168.45	-10.8	-9.7
crp1+ca_x_c29h41d7o3_71748930_uff_e=36549.65	-10.7	-13.3
crp2+ca_x_c21h29d3o3_71434080_uff_e=27916.40	-10.7	-10.3
crp7+ca_x_c21h27fo5_3390_uff_e=337347135813021.50	-10.7	-10.3
crp4+ca_x_86543_uff_e=62224374098488424.00	-10.7	-10.9
crp5+ca_c24h32o9_151453_uff_e=5538599494.66	-10.7	-10.3
crp5+ca_c27h37d7o2_46781728_uff_e=33803.32	-10.7	-10.3
crp3+ca_x_c27h39d7o2_71748935_uff_e=35746.43	-10.7	-11.8
crp4+ca_x_c27h39d7o2_71748935_uff_e=35746.43	-10.7	-11.8
crp2+ca_x_c27h46o2_473141_uff_e=64229712276.64	-10.7	-11.8
crp4+ca_x_10156152_uff_e=62224374098488424.00	-10.7	-10.9
crp1+ca_x_255970_uff_e=32865046351.10	-10.7	-11.7
crp4+ca_x_192154_uff_e=62223969861080336.00	-10.7	-12.1
crp6+ca_x_c26h29d9o4_71315435_uff_e=30495.86	-10.7	-11
crp1+ca_x_200665_uff_e=62223969843233120.00	-10.7	-11.6
crp1+ca_x_9324_uff_e=62223969675633904.00	-10.7	-11.6
crp1+ca_x_c21h26d4o6_71748943_uff_e=20609.38	-10.7	-12.2
crp2+ca_x_c27h39d7o2_71748935_uff_e=35746.43	-10.7	-11.6
crp5+ca_c26h37d7o2_102600915_uff_e=33640.10	-10.7	-10.7
crp5+ca_c26h37d7o2_102600916_uff_e=33640.10	-10.7	-10.7
crp5+ca_c21h29d3o3_71434080_uff_e=27916.40	-10.7	-10.8
crp5+ca_c21h29d3o3_118797459_uff_e=28632.60	-10.7	-10.8
crp4+ca_x_c21h29fo5_31378_uff_e=30116175757.06	-10.7	-10.5
crp3+ca_x_c21h29d3o3_71434080_uff_e=27916.40	-10.7	-10.5
crp2+ca_x_c21h29d3o3_118797459_uff_e=28632.60	-10.7	-10.5
crp4+ca_x_c24h33fo6_95574_uff_e=74571727745173760.00	-10.7	-11.2
crp4+ca_x_c24h33fo6_71463898_uff_e=74574685174371552.00	-10.7	-11.2
crp1+ca_x_c23h34o4_102250_uff_e=62224373164137792.00	-10.7	-11.4
crp7+ca_x_c26h30d8o4_71315434_uff_e=30495.86	-10.7	-10.8
crp5+ca_c27h44o_12402092_uff_e=4919297574282363.00	-10.7	-10.6
crp5+ca_c27h38d4o4_71314545_uff_e=28744.66	-10.7	-10.6
crp1+ca_x_2714_uff_e=62223969675633904.00	-10.7	-11.3
crp7+ca_x_c21h29d3o3_71434080_uff_e=27916.40	-10.7	-10.6
crp2+ca_x_c21h29fo5_31378_uff_e=30116175757.06	-10.7	-10.6
crp6+ca_x_c21h29fo5_31378_uff_e=30116175757.06	-10.7	-10.6
crp1+ca_x_228601_uff_e=32828409850.57	-10.7	-12
crp3+ca_x_228601_uff_e=32828409850.57	-10.7	-10.6
crp6+ca_x_c21h29d3o3_118797459_uff_e=28632.60	-10.7	-10.6
crp2+ca_x_71749933_uff_e=27366.96	-10.7	-10.9
crp7+ca_x_c21h29d3o3_118797459_uff_e=28632.60	-10.7	-10.6
crp6+ca_x_c29h41d7o3_71748930_uff_e=36549.65	-10.7	-11.2
crp7+ca_x_c29h41d7o3_71748930_uff_e=36549.65	-10.7	-11.2
crp6+ca_x_c23h34o4_102250_uff_e=62224373164137792.00	-10.6	-10.5
crp3+ca_x_c21h29d3o3_118797459_uff_e=28632.60	-10.6	-10.5
crp3+ca_x_c21h27fo5_3390_uff_e=337347135813021.50	-10.6	-10.5
crp5+ca_c28h46o3_22296455_uff_e=2496006419185761.50	-10.6	-10.5
crp5+ca_22213243_uff_e=497242660672710.37	-10.6	-10.9
crp4+ca_x_229294_uff_e=30116168123.31	-10.6	-10.9
crp1+ca_x_100959655_uff_e=64409517087.48	-10.6	-11.8
crp1+ca_x_100959656_uff_e=64409517087.48	-10.6	-11.8
crp3+ca_x_c21h30o7s_3415491_uff_e=61837069994969760.00	-10.6	-10.9
crp1+ca_x_c21h22d8o4_59476913_uff_e=20365.38	-10.6	-11.3
crp5+ca_c29h42d4o2_76974114_uff_e=32687.35	-10.6	-10.5
crp4+ca_x_c27h46o2_473141_uff_e=64229712276.64	-10.6	-11.8
crp7+ca_x_c23h34o4_102250_uff_e=62224373164137792.00	-10.6	-10.5
crp6+ca_x_c21h27fo5_3390_uff_e=337347135813021.50	-10.6	-10.3
crp3+ca_x_c23h34o4_102250_uff_e=62224373164137792.00	-10.6	-10.5
crp1+ca_x_59476914_uff_e=23061.15	-10.6	-11.2
crp3+ca_x_71749933_uff_e=27366.96	-10.6	-11
crp3+ca_x_c27h45fo2_70626502_uff_e=2515553706192842.50	-10.6	-11.4
crp5+ca_c27h44o_11783955_uff_e=4919297757291168.00	-10.6	-10.6
crp1+ca_x_15516594_uff_e=62223969675635144.00	-10.6	-11.4
crp7+ca_x_c34h52o3s_14447_uff_e=2504512521806099.50	-10.6	-11.5
crp5+ca_c27h39d5o_76974111_uff_e=30487.75	-10.6	-10.6
crp5+ca_c21h22d8o4_59476913_uff_e=20365.38	-10.6	-10.3
crp2+ca_x_c21h27fo5_3390_uff_e=337347135813021.50	-10.6	-10.4
crp2+ca_x_c27h44f2o2_70626891_uff_e=2515553800136271.50	-10.6	-11.6
crp2+ca_x_c23h31fo6_225609_uff_e=30116185768.73	-10.5	-10.7
crp5+ca_c22h26d3fo4_71316792_uff_e=26128.86	-10.5	-10.2
crp2+ca_x_c23h34o4_102250_uff_e=62224373164137792.00	-10.5	-10.6
crp7+ca_x_c23h31fo6_225609_uff_e=30116185768.73	-10.5	-10.6
crp2+ca_x_235673_uff_e=32832410596.03	-10.5	-10.7
crp1+ca_x_c27h38d6o2_9547207_uff_e=36587.51	-10.5	-11.5
crp6+ca_x_94436_uff_e=62223969843211280.00	-10.5	-11.1
crp3+ca_x_255970_uff_e=32865046351.10	-10.5	-10.5
crp6+ca_x_273700_uff_e=62223969848031200.00	-10.5	-11.1
crp1+ca_x_71749935_uff_e=34041.59	-10.5	-12.8
crp5+ca_c34h52o3s_14447_uff_e=2504512521806099.50	-10.5	-11.5
crp5+ca_c22h32o4s_22296711_uff_e=418166546614384.56	-10.5	-10.3
crp6+ca_x_59476914_uff_e=23061.15	-10.5	-10.7
crp1+ca_x_c27h37d7o2_46781728_uff_e=33803.32	-10.5	-11.4
crp1+ca_x_71749934_uff_e=34041.59	-10.5	-12.8
crp2+ca_x_c27h45fo2_70626502_uff_e=2515553706192842.50	-10.5	-11.4
crp4+ca_x_493972_uff_e=13713616240148802.00	-10.5	-11.8
crp6+ca_x_11683_uff_e=62223969675646432.00	-10.5	-11.1
crp4+ca_x_240767_uff_e=13713615872565886.00	-10.5	-11.8
crp1+ca_x_c21h30o7s_3415491_uff_e=61837069994969760.00	-10.5	-12.3
crp7+ca_x_4048_uff_e=62223969675646432.00	-10.5	-11.1
crp7+ca_x_59476914_uff_e=23061.15	-10.5	-10.6
crp2+ca_x_59476914_uff_e=23061.15	-10.5	-10.6
crp6+ca_x_c29h39d7o3_71751395_uff_e=35500.71	-10.5	-10.6
crp2+ca_x_71749935_uff_e=34041.59	-10.5	-11.6
crp2+ca_x_71749934_uff_e=34041.59	-10.5	-11.6
crp6+ca_x_c23h31fo6_10572_uff_e=13431494269716504.00	-10.5	-10.4
crp7+ca_x_6279_uff_e=62223969848031200.00	-10.5	-11.1
crp3+ca_x_15516594_uff_e=62223969675635144.00	-10.5	-11.1
crp2+ca_x_255970_uff_e=32865046351.10	-10.5	-10.5
crp1+ca_x_12419_uff_e=62223969848244800.00	-10.5	-10.4
crp6+ca_x_230945_uff_e=62223969843223472.00	-10.5	-11
crp2+ca_x_6279_uff_e=62223969848031200.00	-10.4	-11.2
crp2+ca_x_2714_uff_e=62223969675633904.00	-10.4	-11.2
crp2+ca_x_69824606_uff_e=62223969848031200.00	-10.4	-11.2
crp2+ca_x_71749936_uff_e=29214.45	-10.4	-11.2
crp2+ca_x_200665_uff_e=62223969843233120.00	-10.4	-11.2
crp2+ca_x_9324_uff_e=62223969675633904.00	-10.4	-11.2
crp2+ca_x_94436_uff_e=62223969843211280.00	-10.4	-11.2
crp1+ca_x_c21h18d10o5_71314981_uff_e=17364.47	-10.4	-11.2
crp3+ca_x_62992_uff_e=62223969879212016.00	-10.4	-11
crp7+ca_x_c23h31fo6_10572_uff_e=13431494269716504.00	-10.4	-10.4
crp3+ca_x_59476914_uff_e=23061.15	-10.4	-10.8
crp4+ca_x_c21h29d3o3_71434080_uff_e=27916.40	-10.4	-10.4
crp4+ca_x_c21h29d3o3_118797459_uff_e=28632.60	-10.4	-10.4
crp3+ca_x_6279_uff_e=62223969848031200.00	-10.4	-11
crp3+ca_x_11683_uff_e=62223969675646432.00	-10.4	-11
crp3+ca_x_71749936_uff_e=29214.45	-10.4	-11
crp3+ca_x_71749937_uff_e=29214.45	-10.4	-11
crp3+ca_x_4048_uff_e=62223969675646432.00	-10.4	-11
crp3+ca_x_c27h42d4o2_126456352_uff_e=35052.52	-10.4	-10.9
crp6+ca_x_c27h37d7o_46782012_uff_e=33218.73	-10.4	-10.9
crp7+ca_x_9324_uff_e=62223969675633904.00	-10.4	-11
crp3+ca_x_94436_uff_e=62223969843211280.00	-10.4	-11
crp2+ca_x_71749937_uff_e=29214.45	-10.4	-11.2
crp1+ca_x_44658608_uff_e=62221002160146896.00	-10.4	-10.4
crp4+ca_x_71749933_uff_e=27366.96	-10.4	-10.9
crp2+ca_x_62992_uff_e=62223969879212016.00	-10.4	-11.2
crp6+ca_x_15516594_uff_e=62223969675635144.00	-10.4	-11
crp2+ca_x_4048_uff_e=62223969675646432.00	-10.4	-11.2
crp2+ca_x_273700_uff_e=62223969848031200.00	-10.4	-11.2
crp6+ca_x_c27h37d7o2_71749673_uff_e=34034.55	-10.4	-10.6
crp3+ca_x_200665_uff_e=62223969843233120.00	-10.4	-11.1
crp6+ca_x_200665_uff_e=62223969843233120.00	-10.4	-11
crp3+ca_x_71749935_uff_e=34041.59	-10.4	-11.5
crp3+ca_x_2714_uff_e=62223969675633904.00	-10.4	-11.1
crp7+ca_x_273700_uff_e=62223969848031200.00	-10.4	-11.1
crp3+ca_x_c23h31fo6_225609_uff_e=30116185768.73	-10.4	-10.7
crp6+ca_x_4048_uff_e=62223969675646432.00	-10.4	-11.1
crp4+ca_x_c23h34o4_102250_uff_e=62224373164137792.00	-10.4	-10.7
crp6+ca_x_6279_uff_e=62223969848031200.00	-10.4	-11.1
crp7+ca_x_200665_uff_e=62223969843233120.00	-10.4	-11
crp6+ca_x_c27h42d4o2_126456352_uff_e=35052.52	-10.4	-10.7
crp6+ca_x_62992_uff_e=62223969879212016.00	-10.4	-11.1
crp4+ca_x_255970_uff_e=32865046351.10	-10.4	-11
crp6+ca_x_2714_uff_e=62223969675633904.00	-10.4	-11
crp7+ca_x_62992_uff_e=62223969879212016.00	-10.4	-11.1
crp7+ca_x_2714_uff_e=62223969675633904.00	-10.4	-11
crp3+ca_x_71749934_uff_e=34041.59	-10.4	-11.6
crp1+ca_x_24883630_uff_e=61837045916052008.00	-10.4	-11.6
crp5+ca_c27h44ot2_90470716_uff_e=2515467725185038.00	-10.4	-10.5
crp3+ca_x_69824606_uff_e=62223969848031200.00	-10.4	-11.1
crp6+ca_x_69824606_uff_e=62223969848031200.00	-10.4	-11.1
crp5+ca_c27h42d4o_71314810_uff_e=35514.01	-10.4	-10.5
crp5+ca_c27h40d6o_46781019_uff_e=32389.76	-10.4	-10.5
crp5+ca_c27h40d6o_118797171_uff_e=32389.76	-10.4	-10.5
crp7+ca_x_69824606_uff_e=62223969848031200.00	-10.4	-11.1
crp6+ca_x_71749936_uff_e=29214.45	-10.4	-11.1
crp3+ca_x_c23h31fo6_10572_uff_e=13431494269716504.00	-10.4	-10.5
crp2+ca_x_c23h31fo6_10572_uff_e=13431494269716504.00	-10.4	-10.5
crp7+ca_x_71749936_uff_e=29214.45	-10.4	-11.1
crp6+ca_x_71749937_uff_e=29214.45	-10.4	-11.1
crp3+ca_x_273700_uff_e=62223969848031200.00	-10.4	-11
crp7+ca_x_71749937_uff_e=29214.45	-10.4	-11.1
crp3+ca_x_9324_uff_e=62223969675633904.00	-10.4	-11.1
crp7+ca_x_94436_uff_e=62223969843211280.00	-10.4	-11.1
crp4+ca_x_c21h27fo5_3390_uff_e=337347135813021.50	-10.4	-10.5
crp3+ca_x_c21h26d4o6_71748943_uff_e=20609.38	-10.4	-10.3
crp7+ca_x_c21h26d4o6_71748943_uff_e=20609.38	-10.4	-10.3
crp2+ca_x_11683_uff_e=62223969675646432.00	-10.4	-11.2
crp7+ca_x_11683_uff_e=62223969675646432.00	-10.4	-11.1
crp5+ca_100959655_uff_e=64409517087.48	-10.4	-10.6
crp6+ca_x_c23h31fo6_225609_uff_e=30116185768.73	-10.4	-10.6
crp1+ca_x_c21h29d5o2_71316095_uff_e=21073.30	-10.3	-11.1
crp6+ca_x_9324_uff_e=62223969675633904.00	-10.3	-11
crp1+ca_x_c21h28o5_537166_uff_e=23409884384.86	-10.3	-11.9
crp7+ca_x_c27h42d4o2_126456352_uff_e=35052.52	-10.3	-10.7
crp6+ca_x_c27h37d7o2_46781728_uff_e=33803.32	-10.3	-10.7
crp5+ca_118701117_uff_e=62221003003452304.00	-10.3	-10.3
crp6+ca_x_c27h46o2_440665_uff_e=37755.15	-10.3	-10.5
crp6+ca_x_c33h54o2_69177522_uff_e=1324049003333.28	-10.3	-10.4
crp6+ca_x_c27h39d7o2_3247053_uff_e=37755.15	-10.3	-10.5
crp4+ca_x_57357615_uff_e=721760996124773.50	-10.3	-11.3
crp5+ca_71309321_uff_e=18914.21	-10.3	-10.6
crp2+ca_x_c29h41d7o3_71748930_uff_e=36549.65	-10.3	-11.4
crp3+ca_x_c33h54o2_69177522_uff_e=1324049003333.28	-10.3	-10.6
crp1+ca_x_c21h30d2o2_117064627_uff_e=23592.07	-10.3	-10.8
crp6+ca_x_c21h28o5_537166_uff_e=23409884384.86	-10.3	-10.6
crp5+ca_c27h46o2_6453303_uff_e=2514299960258462.00	-10.3	-10.3
crp5+ca_24883630_uff_e=61837045916052008.00	-10.3	-10.5
crp3+ca_x_c21h28o5_537166_uff_e=23409884384.86	-10.3	-10.7
crp2+ca_x_24883630_uff_e=61837045916052008.00	-10.3	-10.1
crp6+ca_x_c21h26d4o6_71748943_uff_e=20609.38	-10.3	-10.4
crp6+ca_x_c27h39d7o2_3247058_uff_e=37755.15	-10.3	-10.5
crp7+ca_x_c27h37d7o2_71749673_uff_e=34034.55	-10.3	-10.6
crp2+ca_x_100959656_uff_e=64409517087.48	-10.3	-11
crp5+ca_c21h28d4o2_90474121_uff_e=21849.32	-10.3	-10.4
crp4+ca_x_c21h26d4o6_71748943_uff_e=20609.38	-10.3	-10.1
crp2+ca_x_c21h26d4o6_71748943_uff_e=20609.38	-10.3	-10.1
crp5+ca_44658608_uff_e=62221002160146896.00	-10.3	-10.3
crp5+ca_c27h42d4o2_57332228_uff_e=36102.50	-10.3	-10.4
crp6+ca_x_228601_uff_e=32828409850.57	-10.3	-10.3
crp7+ca_x_c33h54o2_69177522_uff_e=1324049003333.28	-10.3	-10.5
crp7+ca_x_c27h39d7o2_3247053_uff_e=37755.15	-10.3	-10.5
crp5+ca_c27h46o2_11112200_uff_e=2515467007652140.00	-10.3	-10.4
crp7+ca_x_15516594_uff_e=62223969675635144.00	-10.3	-11.1
crp1+ca_x_c24h32o9_151453_uff_e=5538599494.66	-10.3	-10.9
crp5+ca_c27h46o2_6453303_uff_e=2514299606847473.00	-10.3	-9.9
crp5+ca_169870_uff_e=62223969848244800.00	-10.3	-10.4
crp2+ca_x_100959655_uff_e=64409517087.48	-10.3	-11
crp1+ca_x_c21h28d4o2_124203115_uff_e=26208.30	-10.3	-10.7
crp6+ca_x_c29h39d7o2_71315306_uff_e=34779.37	-10.3	-10.6
crp5+ca_c27h40d4o3_71749081_uff_e=29357.82	-10.3	-10.2
crp7+ca_x_c29h39d7o3_71751395_uff_e=35500.71	-10.2	-10.6
crp6+ca_x_c27h37d7o2_71748841_uff_e=33803.32	-10.2	-10.6
crp1+ca_x_c28h46o3_76530140_uff_e=2511338038625452.00	-10.2	-11.2
crp1+ca_x_53356726_uff_e=569764691.88	-10.2	-10.5
crp2+ca_x_c21h30o7s_3415491_uff_e=61837069994969760.00	-10.2	-11
crp1+ca_x_c21h28d4o2_90474121_uff_e=21849.32	-10.2	-10.7
crp7+ca_x_c21h18d10o5_71314981_uff_e=17364.47	-10.2	-10.2
crp1+ca_x_c28h46o3_57376426_uff_e=2514311187205885.00	-10.2	-11.2
crp2+ca_x_c21h18d10o5_71314981_uff_e=17364.47	-10.2	-10.1
crp6+ca_x_c28h45d3o_71314483_uff_e=35915.35	-10.2	-11
crp7+ca_x_c27h46o2_440665_uff_e=37755.15	-10.2	-10.5
crp4+ca_x_c23h31fo6_10572_uff_e=13431494269716504.00	-10.2	-10.5
crp7+ca_x_c28h41d7o_71314484_uff_e=35915.35	-10.2	-11
crp6+ca_x_24883630_uff_e=61837045916052008.00	-10.2	-10
crp6+ca_x_c27h39d7o_5314029_uff_e=34725.07	-10.2	-10.6
crp6+ca_x_c29h48os2_101073204_uff_e=31684082974565808.00	-10.2	-10.7
crp7+ca_x_100959656_uff_e=64409517087.48	-10.2	-10.9
crp5+ca_c21h30d2o2_117064627_uff_e=23592.07	-10.2	-10.5
crp7+ca_x_228601_uff_e=32828409850.57	-10.2	-10.5
crp2+ca_x_228601_uff_e=32828409850.57	-10.2	-10.3
crp5+ca_c21h28d4o2_124203115_uff_e=26208.30	-10.2	-10.5
crp3+ca_x_100959656_uff_e=64409517087.48	-10.2	-11.1
crp7+ca_x_c21h28o5_537166_uff_e=23409884384.86	-10.2	-10.3
crp3+ca_x_24883630_uff_e=61837045916052008.00	-10.2	-10.1
crp5+ca_c28h46o3_76530140_uff_e=2511338038625452.00	-10.2	-10.1
crp7+ca_x_100959655_uff_e=64409517087.48	-10.2	-11
crp7+ca_x_c27h37d7o2_46781728_uff_e=33803.32	-10.2	-10.6
crp5+ca_c27h45do2_91971526_uff_e=30885.91	-10.2	-10.4
crp5+ca_c28h46o3_57376426_uff_e=2514311187205885.00	-10.2	-10.1
crp7+ca_x_c29h48os2_635429_uff_e=27576840021302600.00	-10.2	-10.8
crp7+ca_x_c29h48os2_101073204_uff_e=31684082974565808.00	-10.2	-10.8
crp7+ca_x_c27h37d7o_46782012_uff_e=33218.73	-10.2	-10.8
crp6+ca_x_c27h37d7o_70699278_uff_e=33162.02	-10.2	-10.6
crp3+ca_x_100959655_uff_e=64409517087.48	-10.2	-11.1
crp3+ca_x_c26h29d9o4_71315435_uff_e=30495.86	-10.2	-10.9
crp7+ca_x_c21h30o7s_3415491_uff_e=61837069994969760.00	-10.2	-10.9
crp3+ca_x_c24h32o9_151453_uff_e=5538599494.66	-10.2	-10.3
crp6+ca_x_c29h48os2_635429_uff_e=27576840021302600.00	-10.2	-10.7
crp7+ca_x_c27h39d7o2_3247058_uff_e=37755.15	-10.2	-10.5
crp7+ca_x_24883630_uff_e=61837045916052008.00	-10.2	-10.1
crp7+ca_x_c27h37d7o2_71748841_uff_e=33803.32	-10.2	-10.6
crp1+ca_x_91744106_uff_e=501257779.18	-10.2	-10.7
crp6+ca_x_100959656_uff_e=64409517087.48	-10.2	-10.9
crp6+ca_x_100959655_uff_e=64409517087.48	-10.2	-10.9
crp5+ca_c21h29d5o2_71316101_uff_e=21073.31	-10.2	-10.2
crp6+ca_x_c21h30o7s_3415491_uff_e=61837069994969760.00	-10.2	-11
crp4+ca_x_235673_uff_e=32832410596.03	-10.2	-10.8
crp1+ca_x_71309321_uff_e=18914.21	-10.2	-11
crp1+ca_x_71771643_uff_e=569580770.34	-10.2	-10.7
crp3+ca_x_c21h18d10o5_71314981_uff_e=17364.47	-10.2	-10.1
crp2+ca_x_15516594_uff_e=62223969675635144.00	-10.2	-11.2
crp3+ca_x_c26h30d8o4_71315434_uff_e=30495.86	-10.2	-10.9
crp1+ca_x_91744107_uff_e=501257779.18	-10.2	-10.7
crp5+ca_c27h40d6o2_42608394_uff_e=34983.36	-10.2	-10.3
crp3+ca_x_c29h43d7o_57347730_uff_e=36966.09	-10.2	-11.5
crp6+ca_x_c21h18d10o5_71314981_uff_e=17364.47	-10.1	-10.1
crp4+ca_x_69824606_uff_e=62223969848031200.00	-10.1	-11.2
crp4+ca_x_71749937_uff_e=29214.45	-10.1	-11.2
crp4+ca_x_2714_uff_e=62223969675633904.00	-10.1	-11.1
crp5+ca_c21h29d5o2_71316095_uff_e=21073.30	-10.1	-10.2
crp1+ca_x_c27h39d7o2_3247053_uff_e=37755.15	-10.1	-11.7
crp6+ca_x_c27h39d7o2_71748932_uff_e=35552.15	-10.1	-10.4
crp6+ca_x_c28h46o_15542084_uff_e=2496594837397972.50	-10.1	-10.6
crp4+ca_x_71749934_uff_e=34041.59	-10.1	-11.4
crp1+ca_x_c27h37d7o_46782012_uff_e=33218.73	-10.1	-11.9
crp3+ca_x_c23h28d4o7_71312915_uff_e=22066.07	-10.1	-10.1
crp4+ca_x_c23h31fo6_225609_uff_e=30116185768.73	-10.1	-10.6
crp4+ca_x_6279_uff_e=62223969848031200.00	-10.1	-11.2
crp7+ca_x_c28h46o3_22296455_uff_e=2496006419185761.50	-10.1	-10
crp3+ca_x_c28h45d3o_71314483_uff_e=35915.35	-10.1	-11.1
crp3+ca_x_c28h46o3_22296455_uff_e=2496006419185761.50	-10.1	-10
crp1+ca_x_c22h29fo4_5311067_uff_e=47449706097.79	-10.1	-10.6
crp4+ca_x_59476914_uff_e=23061.15	-10.1	-10.6
crp4+ca_x_24883630_uff_e=61837045916052008.00	-10.1	-10.2
crp4+ca_x_4048_uff_e=62223969675646432.00	-10.1	-11.2
crp6+ca_x_c27h39d7o2_3247055_uff_e=35313.37	-10.1	-10.4
crp4+ca_x_273700_uff_e=62223969848031200.00	-10.1	-11.2
crp3+ca_x_c28h41d7o_71314484_uff_e=35915.35	-10.1	-11.1
crp6+ca_x_c27h39d7o2_71748934_uff_e=35552.15	-10.1	-10.4
crp3+ca_x_c34h52o3s_14447_uff_e=2504512521806099.50	-10.1	-11.4
crp4+ca_x_9324_uff_e=62223969675633904.00	-10.1	-11.1
crp3+ca_x_c23h28d4o7_71312914_uff_e=22066.07	-10.1	-10
crp4+ca_x_c24h32o9_151453_uff_e=5538599494.66	-10.1	-10.1
crp4+ca_x_62992_uff_e=62223969879212016.00	-10.1	-11.2
crp4+ca_x_71749935_uff_e=34041.59	-10.1	-11.5
crp2+ca_x_c24h32o9_151453_uff_e=5538599494.66	-10.1	-10.3
crp7+ca_x_c28h46o_15542084_uff_e=2496594837397972.50	-10.1	-10.6
crp1+ca_x_22213243_uff_e=497242660672710.37	-10.1	-11.2
crp1+ca_x_239406_uff_e=32827798774.36	-10.1	-10.5
crp4+ca_x_c27h42d4o2_126456352_uff_e=35052.52	-10.1	-10.9
crp4+ca_x_11683_uff_e=62223969675646432.00	-10.1	-11.2
crp6+ca_x_c21h29d3o3_71434080_uff_e=27916.40	-10.1	-10.3
crp5+ca_c21h34o2_71316100_uff_e=21073.31	-10.1	-10.2
crp2+ca_x_c34h52o3s_14447_uff_e=2504512521806099.50	-10.1	-10.1
crp7+ca_x_c28h45d3o_71314483_uff_e=35915.35	-10.1	-10.9
crp4+ca_x_94436_uff_e=62223969843211280.00	-10.1	-11.2
crp6+ca_x_c24h32o9_151453_uff_e=5538599494.66	-10.1	-10
crp7+ca_x_c27h39d7o_5314029_uff_e=34725.07	-10.1	-10.6
crp4+ca_x_71749936_uff_e=29214.45	-10.1	-11.2
crp1+ca_x_c25h29do3_71313815_uff_e=22168.45	-10.1	-11.2
crp6+ca_x_c28h46o3_22296455_uff_e=2496006419185761.50	-10.1	-10
crp2+ca_x_c26h29d9o4_71315435_uff_e=30495.86	-10	-11.1
crp2+ca_x_c23h28d4o7_71312915_uff_e=22066.07	-10	-10.1
crp2+ca_x_c21h28o5_537166_uff_e=23409884384.86	-10	-10.5
crp7+ca_x_c24h32o9_151453_uff_e=5538599494.66	-10	-9.9
crp6+ca_x_c29h48o3_71748937_uff_e=2514299503623036.50	-10	-10.2
crp2+ca_x_c33h54o2_69177522_uff_e=1324049003333.28	-10	-10.5
crp5+ca_c33h54o2_69177522_uff_e=1324049003333.28	-10	-10.1
crp5+ca_c29h47io2_193392_uff_e=2514301445915802.00	-10	-10
crp4+ca_x_100959655_uff_e=64409517087.48	-10	-11
crp4+ca_x_c27h44f2o2_70626891_uff_e=2515553800136271.50	-10	-11.6
crp6+ca_x_c22h29fo4_5311067_uff_e=47449706097.79	-10	-9.5
crp1+ca_x_c27h46o3_56842881_uff_e=2512529659710400.50	-10	-10.1
crp7+ca_x_c27h37d7o_70699278_uff_e=33162.02	-10	-10.6
crp4+ca_x_c27h45fo2_70626502_uff_e=2515553706192842.50	-10	-11.4
crp7+ca_x_c29h39d7o2_71315306_uff_e=34779.37	-10	-10.6
crp2+ca_x_c23h28d4o7_71312914_uff_e=22066.07	-10	-10.1
crp1+ca_x_c29h43d7o_57347730_uff_e=36966.09	-10	-10.9
crp7+ca_x_c27h39d7o2_71748934_uff_e=35552.15	-10	-10.4
crp7+ca_x_c29h43d7o_57347730_uff_e=36966.09	-10	-11.3
crp6+ca_x_c29h43d7o_57347730_uff_e=36966.09	-10	-11.3
crp4+ca_x_100959656_uff_e=64409517087.48	-10	-11
crp2+ca_x_c22h29fo4_5311067_uff_e=47449706097.79	-10	-9.5
crp7+ca_x_239406_uff_e=32827798774.36	-10	-9.9
crp4+ca_x_228601_uff_e=32828409850.57	-10	-10.4
crp7+ca_x_c29h39d7o2_71315305_uff_e=34639.65	-10	-10.6
crp7+ca_x_c27h39d7o2_71748932_uff_e=35552.15	-10	-9.6
crp3+ca_x_239406_uff_e=32827798774.36	-10	-9.9
crp4+ca_x_200665_uff_e=62223969843233120.00	-10	-11.1
crp5+ca_c27h37d7o_46782012_uff_e=33218.73	-10	-10.6
crp6+ca_x_c23h28d4o7_71312915_uff_e=22066.07	-10	-10.1
crp5+ca_c27h40d6o_11811276_uff_e=35047.84	-10	-10.8
crp2+ca_x_239406_uff_e=32827798774.36	-10	-9.9
crp7+ca_x_c27h39d7o2_3247055_uff_e=35313.37	-10	-10.3
crp6+ca_x_c27h38d6o2_9547207_uff_e=36587.51	-10	-10.7
crp4+ca_x_c21h18d10o5_71314981_uff_e=17364.47	-10	-10.9
crp6+ca_x_239406_uff_e=32827798774.36	-10	-9.9
crp2+ca_x_c26h30d8o4_71315434_uff_e=30495.86	-10	-10.8
crp5+ca_71310727_uff_e=20853.03	-10	-10.2
crp5+ca_c22h29fo4_5311067_uff_e=47449706097.79	-10	-9.7
crp6+ca_x_c29h48o3_11037627_uff_e=2514299574958621.00	-10	-10.1
crp6+ca_x_c29h48o3_276100_uff_e=2514300936051293.00	-10	-10.1
crp5+ca_239406_uff_e=32827798774.36	-10	-9.9
crp6+ca_x_c21h22d8o4_59476913_uff_e=20365.38	-9.9	-10.1
crp6+ca_x_c27h40d6o2_42608393_uff_e=34983.36	-9.9	-10.4
crp4+ca_x_c26h29d9o4_71315435_uff_e=30495.86	-9.9	-11.1
crp6+ca_x_c28h45d3o_57369256_uff_e=37541.08	-9.9	-10.5
crp3+ca_x_c27h37d7o2_71749673_uff_e=34034.55	-9.9	-10.7
crp3+ca_x_c22h29fo4_5311067_uff_e=47449706097.79	-9.9	-9.8
crp7+ca_x_c27h35d11o2_71748936_uff_e=32954.37	-9.9	-10.8
crp1+ca_x_c18h21d3o3_71316488_uff_e=17850.75	-9.9	-10
crp6+ca_x_c26h37d7o2_102600915_uff_e=33640.10	-9.9	-10.7
crp6+ca_x_c27h40d6o_11811276_uff_e=35047.84	-9.9	-10.4
crp1+ca_x_c18h21d3o3_46781512_uff_e=17690.86	-9.9	-10.2
crp7+ca_x_c27h40d6o2_42608393_uff_e=34983.36	-9.9	-10.4
crp4+ca_x_c33h54o2_69177522_uff_e=1324049003333.28	-9.9	-10.6
crp6+ca_x_c27h45do_53899288_uff_e=35047.84	-9.9	-10.4
crp4+ca_x_c22h29fo4_5311067_uff_e=47449706097.79	-9.9	-9.7
crp3+ca_x_c21h29d5o2_71316095_uff_e=21073.30	-9.9	-10.2
crp3+ca_x_91744107_uff_e=501257779.18	-9.9	-10.3
crp3+ca_x_c29h39d7o3_71751395_uff_e=35500.71	-9.9	-10.6
crp2+ca_x_c21h22d8o4_59476913_uff_e=20365.38	-9.9	-10.1
crp7+ca_x_c29h48o3_11037627_uff_e=2514299574958621.00	-9.9	-10.1
crp3+ca_x_c27h39d7o2_3247058_uff_e=37755.15	-9.9	-10.6
crp5+ca_c31h50o2s2_101073207_uff_e=31684082974634844.00	-9.9	-10.3
crp4+ca_x_c26h30d8o4_71315434_uff_e=30495.86	-9.9	-11
crp7+ca_x_c23h28d4o7_71312914_uff_e=22066.07	-9.9	-10.3
crp1+ca_x_c18h23do3_71316489_uff_e=17850.75	-9.9	-10.2
crp5+ca_12419_uff_e=62223969848244800.00	-9.9	-10.3
crp7+ca_x_c29h48o3_276100_uff_e=2514300936051293.00	-9.9	-10.1
crp7+ca_x_c29h48o3_71748937_uff_e=2514299503623036.50	-9.9	-10.1
crp1+ca_x_c22h26d3fo4_71316792_uff_e=26128.86	-9.9	-11.1
crp2+ca_x_91744107_uff_e=501257779.18	-9.9	-10.2
crp6+ca_x_c27h40d6o_16213400_uff_e=31434.53	-9.9	-10.4
crp2+ca_x_c21h29d5o2_71316095_uff_e=21073.30	-9.9	-10.1
crp6+ca_x_c27h35d11o2_71748936_uff_e=32954.37	-9.9	-9.9
crp7+ca_x_c23h28d4o7_71312915_uff_e=22066.07	-9.9	-10
crp6+ca_x_c26h37d7o2_102600916_uff_e=33640.10	-9.9	-10.7
crp1+ca_x_c27h46o2_440665_uff_e=37755.15	-9.9	-11.7
crp1+ca_x_c27h43d3o2_3247051_uff_e=35475.32	-9.9	-10
crp1+ca_x_c18h24o3_44358113_uff_e=17690.86	-9.9	-10
crp1+ca_x_c21h29d5o2_71316101_uff_e=21073.31	-9.9	-10.7
crp1+ca_x_c27h46o3_24779591_uff_e=6449043862585812.00	-9.9	-10.4
crp7+ca_x_c21h22d8o4_59476913_uff_e=20365.38	-9.9	-10.1
crp4+ca_x_239406_uff_e=32827798774.36	-9.9	-9.8
crp5+ca_c27h45do_53899288_uff_e=35047.84	-9.9	-10.8
crp1+ca_x_c27h46o_304_uff_e=400972904.84	-9.9	-10.5
crp3+ca_x_c26h37d7o2_102600916_uff_e=33640.10	-9.9	-10.7
crp7+ca_x_c27h38d6o2_9547207_uff_e=36587.51	-9.9	-10.7
crp7+ca_x_c27h43d3o2_3247051_uff_e=35475.32	-9.9	-10.8
crp6+ca_x_c21h34o2_71316100_uff_e=21073.31	-9.8	-10
crp1+ca_x_c27h40d6o2_42608393_uff_e=34983.36	-9.8	-11.6
crp3+ca_x_c21h34o2_71316100_uff_e=21073.31	-9.8	-10
crp1+ca_x_c18h22d2o3_76973777_uff_e=21237.00	-9.8	-9.8
crp3+ca_x_c27h38d6o2_9547207_uff_e=36587.51	-9.8	-10.6
crp6+ca_x_c22h26d3fo4_71316792_uff_e=26128.86	-9.8	-9.8
crp7+ca_x_c27h46o2_6453303_uff_e=2514299606847473.00	-9.8	-9.8
crp2+ca_x_c21h34o2_71316100_uff_e=21073.31	-9.8	-10
crp2+ca_x_c27h46o2_440665_uff_e=37755.15	-9.8	-10.5
crp2+ca_x_91744106_uff_e=501257779.18	-9.8	-10.2
crp2+ca_x_22213243_uff_e=497242660672710.37	-9.8	-10.8
crp4+ca_x_c21h22d8o4_59476913_uff_e=20365.38	-9.8	-10.1
crp6+ca_x_91744107_uff_e=501257779.18	-9.8	-10.1
crp3+ca_x_c29h39d7o2_71315306_uff_e=34779.37	-9.8	-10.7
crp3+ca_x_c27h46o2_440665_uff_e=37755.15	-9.8	-10.6
crp7+ca_x_c27h46o2_11112200_uff_e=2515467007652140.00	-9.8	-9.9
crp7+ca_x_c26h37d7o2_102600916_uff_e=33640.10	-9.8	-10.7
crp3+ca_x_c28h46o_15542084_uff_e=2496594837397972.50	-9.8	-10.7
crp5+ca_53356726_uff_e=569764691.88	-9.8	-9.9
crp5+ca_c21h22d8o4_118797130_uff_e=20922.39	-9.8	-9.8
crp7+ca_x_c22h26d3fo4_71316792_uff_e=26128.86	-9.8	-9.8
crp3+ca_x_c27h37d7o2_46781728_uff_e=33803.32	-9.8	-10.7
crp4+ca_x_15516594_uff_e=62223969675635144.00	-9.8	-11.2
crp4+ca_x_c27h46o2_440665_uff_e=37755.15	-9.8	-10.5
crp3+ca_x_c26h37d7o2_102600915_uff_e=33640.10	-9.8	-10.7
crp3+ca_x_c27h37d7o_46782012_uff_e=33218.73	-9.8	-11.1
crp4+ca_x_c34h52o3s_14447_uff_e=2504512521806099.50	-9.8	-11.6
crp5+ca_c27h46o3_24779591_uff_e=6449043862585812.00	-9.8	-9.7
crp6+ca_x_91744106_uff_e=501257779.18	-9.8	-10.1
crp7+ca_x_91744106_uff_e=501257779.18	-9.8	-10.1
crp1+ca_x_c21h34o2_71316100_uff_e=21073.31	-9.8	-10.7
crp7+ca_x_91744107_uff_e=501257779.18	-9.8	-10.1
crp7+ca_x_c27h40d6o_16213400_uff_e=31434.53	-9.8	-10.4
crp3+ca_x_c21h22d8o4_59476913_uff_e=20365.38	-9.8	-10
crp3+ca_x_c25h29do3_71313815_uff_e=22168.45	-9.8	-9.9
crp7+ca_x_c27h40d6o_11811276_uff_e=35047.84	-9.8	-10.4
crp1+ca_x_c29h39d7o2_71315305_uff_e=34639.65	-9.8	-9.6
crp7+ca_x_c21h29d5o2_71316101_uff_e=21073.31	-9.8	-10
crp6+ca_x_c21h29d5o2_71316101_uff_e=21073.31	-9.8	-10
crp3+ca_x_c21h29d5o2_71316101_uff_e=21073.31	-9.8	-10
crp6+ca_x_c21h29d5o2_71316095_uff_e=21073.30	-9.8	-10.1
crp1+ca_x_c21h26d4o4_124202952_uff_e=19218.06	-9.8	-11
crp6+ca_x_c27h44o_11783955_uff_e=4919297757291168.00	-9.8	-10.4
crp6+ca_x_c27h46o2_11112200_uff_e=2515467007652140.00	-9.8	-9.9
crp7+ca_x_c21h29d5o2_71316095_uff_e=21073.30	-9.8	-10.1
crp1+ca_x_c18h19d5o3_71316354_uff_e=17850.75	-9.8	-9.8
crp6+ca_x_c23h28d4o7_71312914_uff_e=22066.07	-9.8	-10.1
crp4+ca_x_c27h39d7o2_3247058_uff_e=37755.15	-9.8	-10.5
crp3+ca_x_22213243_uff_e=497242660672710.37	-9.8	-10.9
crp6+ca_x_c27h46o2_6453303_uff_e=2514299606847473.00	-9.8	-9.8
crp7+ca_x_c28h45d3o_57369256_uff_e=37541.08	-9.8	-9.4
crp5+ca_c21h26d4o4_124202952_uff_e=19218.06	-9.8	-9.8
crp4+ca_x_c21h28o5_537166_uff_e=23409884384.86	-9.8	-10.6
crp7+ca_x_c27h45do_53899288_uff_e=35047.84	-9.8	-10.4
crp6+ca_x_c27h43d3o2_3247051_uff_e=35475.32	-9.8	-10.8
crp7+ca_x_c27h39d5o_76974111_uff_e=30487.75	-9.8	-10.4
crp2+ca_x_c27h39d7o2_3247053_uff_e=37755.15	-9.8	-10.5
crp3+ca_x_c27h39d7o2_3247053_uff_e=37755.15	-9.8	-10.6
crp2+ca_x_c21h29d5o2_71316101_uff_e=21073.31	-9.8	-10
crp6+ca_x_c27h39d5o_76974111_uff_e=30487.75	-9.8	-10.4
crp1+ca_x_c18h21d3o3_118797127_uff_e=17688.98	-9.8	-10.2
crp7+ca_x_c21h34o2_71316100_uff_e=21073.31	-9.8	-10
crp3+ca_x_c29h39d7o2_71315305_uff_e=34639.65	-9.8	-10.6
crp7+ca_x_c26h37d7o2_102600915_uff_e=33640.10	-9.8	-10.6
crp7+ca_x_c27h46o2_6453303_uff_e=2514299960258462.00	-9.8	-9.8
crp2+ca_x_c22h26d3fo4_71316792_uff_e=26128.86	-9.8	-9.9
crp6+ca_x_c27h46o2_6453303_uff_e=2514299960258462.00	-9.8	-9.8
crp1+ca_x_c28h46o_15542084_uff_e=2496594837397972.50	-9.8	-11.4
crp2+ca_x_c27h39d7o2_3247058_uff_e=37755.15	-9.8	-10.5
crp5+ca_254017_uff_e=62558081970129640.00	-9.8	-9.3
crp3+ca_x_c27h37d7o_70699278_uff_e=33162.02	-9.7	-10.8
crp6+ca_x_c25h29do3_71313815_uff_e=22168.45	-9.7	-10
crp7+ca_x_22213243_uff_e=497242660672710.37	-9.7	-10.8
crp6+ca_x_c27h40d6o_118797171_uff_e=32389.76	-9.7	-10.2
crp2+ca_x_c25h29do3_71313815_uff_e=22168.45	-9.7	-10
crp6+ca_x_c27h45clhgo_133498_uff_e=315183577.68	-9.7	-9.7
crp2+ca_x_c29h43d7o_57347730_uff_e=36966.09	-9.7	-11.3
crp6+ca_x_c27h42d4o_71314810_uff_e=35514.01	-9.7	-10.2
crp3+ca_x_c27h37d7o2_71748841_uff_e=33803.32	-9.7	-10.7
crp3+ca_x_c27h35d11o2_71748936_uff_e=32954.37	-9.7	-11
crp2+ca_x_c29h48os2_635429_uff_e=27576840021302600.00	-9.7	-10.5
crp2+ca_x_c29h48os2_101073204_uff_e=31684082974565808.00	-9.7	-10.6
crp3+ca_x_c27h39d7o_5314029_uff_e=34725.07	-9.7	-10.8
crp7+ca_x_c27h44o_11783955_uff_e=4919297757291168.00	-9.7	-10.4
crp6+ca_x_c27h42d4o2_57332228_uff_e=36102.50	-9.7	-9.8
crp4+ca_x_c23h28d4o7_71312915_uff_e=22066.07	-9.7	-10.1
crp3+ca_x_c29h48os2_101073204_uff_e=31684082974565808.00	-9.7	-10.8
crp6+ca_x_22213243_uff_e=497242660672710.37	-9.7	-10.8
crp3+ca_x_c27h40d6o2_42608393_uff_e=34983.36	-9.7	-10.7
crp5+ca_c29h46o3_90470267_uff_e=4937603669570124.00	-9.7	-9.7
crp3+ca_x_c27h43d3o2_3247051_uff_e=35475.32	-9.7	-9.8
crp2+ca_x_c28h46o3_22296455_uff_e=2496006419185761.50	-9.7	-10
crp4+ca_x_c21h30o7s_3415491_uff_e=61837069994969760.00	-9.7	-11
crp7+ca_x_c25h29do3_71313815_uff_e=22168.45	-9.7	-9.9
crp3+ca_x_c27h39d7o2_71748932_uff_e=35552.15	-9.7	-10
crp2+ca_x_c28h41d7o_71314484_uff_e=35915.35	-9.7	-11
crp1+ca_x_c27h40d6o_16213400_uff_e=31434.53	-9.7	-11.2
crp2+ca_x_c28h45d3o_71314483_uff_e=35915.35	-9.7	-11
crp6+ca_x_c27h44ot2_90470716_uff_e=2515467725185038.00	-9.7	-10.2
crp4+ca_x_c22h26d3fo4_71316792_uff_e=26128.86	-9.7	-9.8
crp6+ca_x_c27h40d6o_46781019_uff_e=32389.76	-9.7	-10.2
crp3+ca_x_c29h48os2_635429_uff_e=27576840021302600.00	-9.7	-10.8
crp4+ca_x_c27h39d7o2_3247053_uff_e=37755.15	-9.7	-10.5
crp4+ca_x_c21h29d5o2_71316095_uff_e=21073.30	-9.7	-10.2
crp1+ca_x_c27h45do_53899288_uff_e=35047.84	-9.7	-11.3
crp1+ca_x_169870_uff_e=62223969848244800.00	-9.6	-10.4
crp1+ca_x_c27h40d6o2_9547208_uff_e=35475.32	-9.6	-11.2
crp1+ca_x_118701117_uff_e=62221003003452304.00	-9.6	-10.4
crp6+ca_x_c29h42d4o2_76974114_uff_e=32687.35	-9.6	-10.2
crp4+ca_x_c27h39d7o_5314029_uff_e=34725.07	-9.6	-9.6
crp4+ca_x_c21h29d5o2_71316101_uff_e=21073.31	-9.6	-10
crp4+ca_x_c29h41d7o3_71748930_uff_e=36549.65	-9.6	-11.2
crp7+ca_x_71309321_uff_e=18914.21	-9.6	-10.4
crp4+ca_x_c21h34o2_71316100_uff_e=21073.31	-9.6	-10
crp7+ca_x_71310727_uff_e=20853.03	-9.6	-10.1
crp4+ca_x_91744106_uff_e=501257779.18	-9.6	-10.1
crp7+ca_x_c27h44o_12402092_uff_e=4919297574282363.00	-9.6	-10.4
crp3+ca_x_c27h39d7o2_71748934_uff_e=35552.15	-9.6	-10.5
crp4+ca_x_c23h28d4o7_71312914_uff_e=22066.07	-9.6	-10.1
crp3+ca_x_c27h39d7o2_3247055_uff_e=35313.37	-9.6	-10.5
crp7+ca_x_c27h42d4o2_57332228_uff_e=36102.50	-9.6	-10
crp2+ca_x_c27h46o_304_uff_e=400972904.84	-9.6	-10.4
crp6+ca_x_71310727_uff_e=20853.03	-9.6	-10.1
crp7+ca_x_c29h42d4o2_76974114_uff_e=32687.35	-9.6	-10.1
crp4+ca_x_c28h45d3o_71314483_uff_e=35915.35	-9.6	-11
crp6+ca_x_c27h38d4o4_71314545_uff_e=28744.66	-9.6	-10.2
crp2+ca_x_c27h39d7o_5314029_uff_e=34725.07	-9.6	-10.6
crp7+ca_x_c27h42d4o_71314810_uff_e=35514.01	-9.6	-10.2
crp7+ca_x_c27h40d6o_46781019_uff_e=32389.76	-9.6	-10.2
crp2+ca_x_c27h37d7o_70699278_uff_e=33162.02	-9.6	-10.6
crp7+ca_x_c27h44ot2_90470716_uff_e=2515467725185038.00	-9.6	-10.2
crp1+ca_x_c27h45clhgo_133498_uff_e=315183577.68	-9.6	-10.8
crp6+ca_x_c27h46o_304_uff_e=400972904.84	-9.6	-10.6
crp7+ca_x_c27h46o_304_uff_e=400972904.84	-9.6	-10.5
crp1+ca_x_c22h32o4s_22296711_uff_e=418166546614384.56	-9.6	-10.2
crp4+ca_x_c28h41d7o_71314484_uff_e=35915.35	-9.6	-11
crp1+ca_x_c21h22d8o4_118797130_uff_e=20922.39	-9.6	-10.7
crp7+ca_x_c27h45clhgo_133498_uff_e=315183577.68	-9.6	-9.7
crp3+ca_x_c22h26d3fo4_71316792_uff_e=26128.86	-9.6	-9.9
crp4+ca_x_22213243_uff_e=497242660672710.37	-9.6	-10.7
crp2+ca_x_c21h26d4o4_124202952_uff_e=19218.06	-9.6	-9.5
crp1+ca_x_c28h45d3o_57369256_uff_e=37541.08	-9.6	-10.9
crp1+ca_x_c27h46o2_6453303_uff_e=2514299960258462.00	-9.6	-11.1
crp7+ca_x_c27h38d4o4_71314545_uff_e=28744.66	-9.6	-10.2
crp2+ca_x_c29h39d7o3_71751395_uff_e=35500.71	-9.5	-10.6
crp2+ca_x_c27h38d6o2_9547207_uff_e=36587.51	-9.5	-10.6
crp7+ca_x_c21h26d4o4_124202952_uff_e=19218.06	-9.5	-9.4
crp2+ca_x_c27h42d4o2_126456352_uff_e=35052.52	-9.5	-10.8
crp6+ca_x_c28h46o3_57376426_uff_e=2514311187205885.00	-9.5	-9.8
crp7+ca_x_71771643_uff_e=569580770.34	-9.5	-10.8
crp2+ca_x_71310727_uff_e=20853.03	-9.5	-10
crp3+ca_x_71309321_uff_e=18914.21	-9.5	-10.6
crp4+ca_x_c27h37d7o_70699278_uff_e=33162.02	-9.5	-9.5
crp3+ca_x_c28h45d3o_57369256_uff_e=37541.08	-9.5	-10.7
crp6+ca_x_c21h28d4o2_90474121_uff_e=21849.32	-9.5	-10.2
crp1+ca_x_c27h39d5o_76974111_uff_e=30487.75	-9.5	-11.3
crp2+ca_x_c27h35d11o2_71748936_uff_e=32954.37	-9.5	-10.8
crp1+ca_x_c27h38d4o4_71314545_uff_e=28744.66	-9.5	-11
crp2+ca_x_c21h28d4o2_124203115_uff_e=26208.30	-9.5	-10.3
crp2+ca_x_71771643_uff_e=569580770.34	-9.5	-11.3
crp3+ca_x_c21h26d4o4_124202952_uff_e=19218.06	-9.5	-9.6
crp6+ca_x_c22h32o4s_22296711_uff_e=418166546614384.56	-9.5	-9.2
crp3+ca_x_c27h46o2_11112200_uff_e=2515467007652140.00	-9.5	-10
crp4+ca_x_c21h26d4o4_124202952_uff_e=19218.06	-9.5	-9.5
crp2+ca_x_71309321_uff_e=18914.21	-9.5	-10.5
crp7+ca_x_c22h29fo4_5311067_uff_e=47449706097.79	-9.5	-10.1
crp3+ca_x_71771643_uff_e=569580770.34	-9.5	-10.6
crp6+ca_x_c21h26d4o4_124202952_uff_e=19218.06	-9.5	-9.4
crp6+ca_x_c28h46o3_76530140_uff_e=2511338038625452.00	-9.5	-9.8
crp3+ca_x_71310727_uff_e=20853.03	-9.5	-10.2
crp6+ca_x_71309321_uff_e=18914.21	-9.5	-10.3
crp4+ca_x_c29h43d7o_57347730_uff_e=36966.09	-9.5	-11.3
crp1+ca_x_c27h40d6o_46781019_uff_e=32389.76	-9.5	-9.2
crp7+ca_x_c22h32o4s_22296711_uff_e=418166546614384.56	-9.5	-9.5
crp4+ca_x_71310727_uff_e=20853.03	-9.5	-10.1
crp3+ca_x_c27h46o_304_uff_e=400972904.84	-9.5	-10.9
crp2+ca_x_c27h37d7o_46782012_uff_e=33218.73	-9.5	-10.9
crp2+ca_x_c21h30d2o2_117064627_uff_e=23592.07	-9.5	-10.3
crp4+ca_x_c25h29do3_71313815_uff_e=22168.45	-9.5	-10
crp5+ca_71771643_uff_e=569580770.34	-9.4	-10.1
crp2+ca_x_169870_uff_e=62223969848244800.00	-9.4	-10
crp3+ca_x_c21h28d4o2_124203115_uff_e=26208.30	-9.4	-9.8
crp2+ca_x_53356726_uff_e=569764691.88	-9.4	-11.2
crp3+ca_x_c27h40d6o_16213400_uff_e=31434.53	-9.4	-10.4
crp1+ca_x_c18h18d6o3_71316353_uff_e=17850.75	-9.4	-10
crp3+ca_x_44658608_uff_e=62221002160146896.00	-9.4	-10.2
crp2+ca_x_c21h28d4o2_90474121_uff_e=21849.32	-9.4	-10.2
crp3+ca_x_118701117_uff_e=62221003003452304.00	-9.4	-10.2
crp2+ca_x_c27h43d3o2_3247051_uff_e=35475.32	-9.4	-10.8
crp2+ca_x_c18h21d3o3_46781512_uff_e=17690.86	-9.4	-9.1
crp2+ca_x_44658608_uff_e=62221002160146896.00	-9.4	-10
crp5+ca_c18h21d3o3_46781512_uff_e=17690.86	-9.4	-9.1
crp6+ca_x_71771643_uff_e=569580770.34	-9.4	-10.8
crp3+ca_x_c21h30d2o2_117064627_uff_e=23592.07	-9.4	-10.4
crp6+ca_x_118701117_uff_e=62221003003452304.00	-9.4	-10.2
crp7+ca_x_118701117_uff_e=62221003003452304.00	-9.4	-9.8
crp3+ca_x_12419_uff_e=62223969848244800.00	-9.4	-10.2
crp7+ca_x_c28h46o3_57376426_uff_e=2514311187205885.00	-9.4	-9.8
crp2+ca_x_12419_uff_e=62223969848244800.00	-9.4	-10.3
crp2+ca_x_c26h37d7o2_102600916_uff_e=33640.10	-9.4	-10.7
crp3+ca_x_c21h28d4o2_90474121_uff_e=21849.32	-9.4	-10.3
crp3+ca_x_169870_uff_e=62223969848244800.00	-9.4	-10.2
crp7+ca_x_c21h30d2o2_117064627_uff_e=23592.07	-9.4	-9.9
crp3+ca_x_c29h48o3_71748937_uff_e=2514299503623036.50	-9.4	-10.1
crp2+ca_x_118701117_uff_e=62221003003452304.00	-9.4	-9.3
crp5+ca_c27h46o3_56842881_uff_e=2512529659710400.50	-9.4	-9.2
crp1+ca_x_c29h42d4o2_76974114_uff_e=32687.35	-9.4	-9.6
crp7+ca_x_c21h28d4o2_124203115_uff_e=26208.30	-9.4	-10.4
crp2+ca_x_c29h39d7o2_71315305_uff_e=34639.65	-9.4	-10.7
crp7+ca_x_c21h22d8o4_118797130_uff_e=20922.39	-9.4	-9.4
crp3+ca_x_c27h46o2_6453303_uff_e=2514299960258462.00	-9.4	-9.9
crp7+ca_x_44658608_uff_e=62221002160146896.00	-9.4	-9.8
crp6+ca_x_c27h40d6o2_9547208_uff_e=35475.32	-9.4	-10.3
crp4+ca_x_71309321_uff_e=18914.21	-9.4	-10.4
crp3+ca_x_c27h40d6o_11811276_uff_e=35047.84	-9.4	-10.6
crp2+ca_x_c29h39d7o2_71315306_uff_e=34779.37	-9.4	-10.7
crp3+ca_x_c29h48o3_11037627_uff_e=2514299574958621.00	-9.4	-10.1
crp2+ca_x_c27h37d7o2_71749673_uff_e=34034.55	-9.4	-10.6
crp3+ca_x_c29h48o3_276100_uff_e=2514300936051293.00	-9.4	-10.1
crp6+ca_x_44658608_uff_e=62221002160146896.00	-9.4	-9.8
crp3+ca_x_c28h46o3_76530140_uff_e=2511338038625452.00	-9.4	-10
crp1+ca_x_124933_uff_e=61836628826957672.00	-9.4	-10.2
crp7+ca_x_12419_uff_e=62223969848244800.00	-9.4	-10
crp2+ca_x_c21h22d8o4_118797130_uff_e=20922.39	-9.4	-9.4
crp5+ca_c18h24o3_44358113_uff_e=17690.86	-9.4	-9.2
crp7+ca_x_c28h46o3_76530140_uff_e=2511338038625452.00	-9.4	-9.8
crp3+ca_x_c27h45do_53899288_uff_e=35047.84	-9.4	-10.6
crp7+ca_x_169870_uff_e=62223969848244800.00	-9.4	-9.8
crp2+ca_x_c26h37d7o2_102600915_uff_e=33640.10	-9.4	-10.7
crp3+ca_x_c27h46o2_6453303_uff_e=2514299606847473.00	-9.4	-9.9
crp1+ca_x_c27h40d4o3_71749081_uff_e=29357.82	-9.4	-10
crp4+ca_x_c27h35d11o2_71748936_uff_e=32954.37	-9.4	-10.8
crp6+ca_x_c21h28d4o2_124203115_uff_e=26208.30	-9.4	-10.3
crp7+ca_x_c27h40d6o2_9547208_uff_e=35475.32	-9.4	-10.3
crp6+ca_x_12419_uff_e=62223969848244800.00	-9.4	-9.9
crp5+ca_c18h18d6o3_71316353_uff_e=17850.75	-9.4	-9.2
crp6+ca_x_169870_uff_e=62223969848244800.00	-9.4	-9.9
crp6+ca_x_c21h30d2o2_117064627_uff_e=23592.07	-9.4	-10.3
crp6+ca_x_c27h45do2_91971526_uff_e=30885.91	-9.4	-9.9
crp5+ca_c18h19d5o3_71316354_uff_e=17850.75	-9.4	-9.1
crp4+ca_x_12419_uff_e=62223969848244800.00	-9.3	-9.9
crp3+ca_x_c27h39d5o_76974111_uff_e=30487.75	-9.3	-10.4
crp3+ca_x_c18h24o3_44358113_uff_e=17690.86	-9.3	-9.1
crp7+ca_x_c27h45do2_91971526_uff_e=30885.91	-9.3	-9.9
crp3+ca_x_c27h42d4o2_57332228_uff_e=36102.50	-9.3	-10.1
crp7+ca_x_c27h40d4o3_71749081_uff_e=29357.82	-9.3	-10
crp4+ca_x_169870_uff_e=62223969848244800.00	-9.3	-9.9
crp4+ca_x_71771643_uff_e=569580770.34	-9.3	-11.2
crp3+ca_x_91744106_uff_e=501257779.18	-9.3	-10.3
crp3+ca_x_c18h18d6o3_71316353_uff_e=17850.75	-9.3	-9.1
crp6+ca_x_c27h40d4o3_71749081_uff_e=29357.82	-9.3	-10
crp3+ca_x_c27h44o_11783955_uff_e=4919297757291168.00	-9.3	-10.5
crp6+ca_x_c29h39d7o2_71315305_uff_e=34639.65	-9.3	-10.6
crp3+ca_x_c28h46o3_57376426_uff_e=2514311187205885.00	-9.3	-9.9
crp2+ca_x_c28h46o_15542084_uff_e=2496594837397972.50	-9.3	-10.6
crp4+ca_x_c21h30d2o2_117064627_uff_e=23592.07	-9.3	-10.4
crp2+ca_x_c27h40d6o2_42608393_uff_e=34983.36	-9.3	-10.4
crp4+ca_x_c27h46o_304_uff_e=400972904.84	-9.3	-10
crp5+ca_c18h22d2o3_76973777_uff_e=21237.00	-9.3	-9.2
crp1+ca_x_c28h38n4o4_127604_uff_e=2654.34	-9.3	-9.5
crp6+ca_x_c21h22d8o4_118797130_uff_e=20922.39	-9.3	-9.3
crp2+ca_x_c18h19d5o3_71316354_uff_e=17850.75	-9.3	-9.4
crp5+ca_c18h21d3o3_71316488_uff_e=17850.75	-9.3	-9.2
crp7+ca_x_c21h28d4o2_90474121_uff_e=21849.32	-9.3	-10.2
crp3+ca_x_c21h22d8o4_118797130_uff_e=20922.39	-9.3	-9.4
crp3+ca_x_c27h44o_12402092_uff_e=4919297574282363.00	-9.3	-10.5
crp2+ca_x_c27h37d7o2_71748841_uff_e=33803.32	-9.3	-10.6
crp2+ca_x_c27h37d7o2_46781728_uff_e=33803.32	-9.3	-10.6
crp4+ca_x_c27h43d3o2_3247051_uff_e=35475.32	-9.3	-10.8
crp4+ca_x_c21h28d4o2_124203115_uff_e=26208.30	-9.3	-10.4
crp3+ca_x_c22h32o4s_22296711_uff_e=418166546614384.56	-9.3	-9.5
crp3+ca_x_c18h21d3o3_71316488_uff_e=17850.75	-9.3	-9.1
crp4+ca_x_118701117_uff_e=62221003003452304.00	-9.3	-9.9
crp6+ca_x_c27h40d6o2_42608394_uff_e=34983.36	-9.3	-9.7
crp4+ca_x_44658608_uff_e=62221002160146896.00	-9.3	-9.9
crp3+ca_x_c18h23do3_71316489_uff_e=17850.75	-9.3	-9.1
crp5+ca_c18h21d3o3_118797127_uff_e=17688.98	-9.2	-9.2
crp2+ca_x_c27h39d7o2_71748934_uff_e=35552.15	-9.2	-10.4
crp2+ca_x_c22h32o4s_22296711_uff_e=418166546614384.56	-9.2	-9.3
crp1+ca_x_c27h40d6o2_42608394_uff_e=34983.36	-9.2	-10.8
crp3+ca_x_c27h42d4o_71314810_uff_e=35514.01	-9.2	-10.3
crp2+ca_x_c29h46o3_90470267_uff_e=4937603669570124.00	-9.2	-9.7
crp4+ca_x_c27h37d7o_46782012_uff_e=33218.73	-9.2	-10.9
crp4+ca_x_53356726_uff_e=569764691.88	-9.2	-11.1
crp3+ca_x_c27h38d4o4_71314545_uff_e=28744.66	-9.2	-10.4
crp2+ca_x_c27h45clhgo_133498_uff_e=315183577.68	-9.2	-9.8
crp6+ca_x_53356726_uff_e=569764691.88	-9.2	-11
crp1+ca_x_c27h45do2_91971526_uff_e=30885.91	-9.2	-10.7
crp2+ca_x_c28h38n4o4_127604_uff_e=2654.34	-9.2	-9.5
crp2+ca_x_c28h46o3_76530140_uff_e=2511338038625452.00	-9.2	-9.8
crp4+ca_x_91744107_uff_e=501257779.18	-9.2	-10.1
crp4+ca_x_c27h38d6o2_9547207_uff_e=36587.51	-9.2	-9.5
crp2+ca_x_c27h39d7o2_3247055_uff_e=35313.37	-9.2	-10.4
crp5+ca_c28h38n4o4_127604_uff_e=2654.34	-9.2	-9.2
crp4+ca_x_c21h22d8o4_118797130_uff_e=20922.39	-9.2	-9.4
crp3+ca_x_c29h46o3_90470267_uff_e=4937603669570124.00	-9.2	-9.9
crp7+ca_x_c18h22d2o3_76973777_uff_e=21237.00	-9.2	-9.1
crp3+ca_x_53356726_uff_e=569764691.88	-9.2	-11
crp2+ca_x_c27h38d4o4_71314545_uff_e=28744.66	-9.2	-10.2
crp4+ca_x_c21h28d4o2_90474121_uff_e=21849.32	-9.2	-10.3
crp7+ca_x_c27h40d6o2_42608394_uff_e=34983.36	-9.2	-9.7
crp6+ca_x_c31h50o2s2_101073207_uff_e=31684082974634844.00	-9.2	-10.3
crp3+ca_x_c27h44ot2_90470716_uff_e=2515467725185038.00	-9.2	-10.3
crp7+ca_x_c18h21d3o3_118797127_uff_e=17688.98	-9.2	-9.1
crp3+ca_x_c18h19d5o3_71316354_uff_e=17850.75	-9.2	-9.1
crp3+ca_x_c27h40d6o_118797171_uff_e=32389.76	-9.2	-10.3
crp3+ca_x_c27h40d6o2_9547208_uff_e=35475.32	-9.2	-10.3
crp6+ca_x_c18h21d3o3_118797127_uff_e=17688.98	-9.2	-9.1
crp6+ca_x_c18h22d2o3_76973777_uff_e=21237.00	-9.2	-9.1
crp2+ca_x_c27h40d6o2_9547208_uff_e=35475.32	-9.2	-10.3
crp2+ca_x_c28h46o3_57376426_uff_e=2514311187205885.00	-9.2	-9.8
crp6+ca_x_c29h47io2_193392_uff_e=2514301445915802.00	-9.2	-10
crp7+ca_x_c31h50o2s2_101073207_uff_e=31684082974634844.00	-9.2	-10.3
crp2+ca_x_c27h46o2_11112200_uff_e=2515467007652140.00	-9.2	-9.9
crp3+ca_x_c29h42d4o2_76974114_uff_e=32687.35	-9.2	-10.2
crp2+ca_x_c27h39d7o2_71748932_uff_e=35552.15	-9.2	-10.4
crp3+ca_x_c27h40d6o_46781019_uff_e=32389.76	-9.2	-10.3
crp2+ca_x_c27h45do_53899288_uff_e=35047.84	-9.2	-10.4
crp7+ca_x_53356726_uff_e=569764691.88	-9.2	-11
crp6+ca_x_c28h41d7o_71314484_uff_e=35915.35	-9.2	-11
crp7+ca_x_c28h38n4o4_127604_uff_e=2654.34	-9.1	-8.9
crp2+ca_x_c29h48o3_276100_uff_e=2514300936051293.00	-9.1	-10.1
crp2+ca_x_c27h40d6o_16213400_uff_e=31434.53	-9.1	-10.4
crp6+ca_x_c18h19d5o3_71316354_uff_e=17850.75	-9.1	-9.2
crp4+ca_x_c27h37d7o2_71749673_uff_e=34034.55	-9.1	-10.6
crp2+ca_x_c18h21d3o3_118797127_uff_e=17688.98	-9.1	-9.5
crp4+ca_x_c18h21d3o3_46781512_uff_e=17690.86	-9.1	-9.1
crp3+ca_x_c27h45clhgo_133498_uff_e=315183577.68	-9.1	-9.8
crp4+ca_x_c27h40d6o2_42608393_uff_e=34983.36	-9.1	-10.3
crp5+ca_124933_uff_e=61836628826957672.00	-9.1	-9.5
crp6+ca_x_c18h23do3_71316489_uff_e=17850.75	-9.1	-9.2
crp2+ca_x_c27h44o_11783955_uff_e=4919297757291168.00	-9.1	-10.4
crp4+ca_x_c27h37d7o2_71748841_uff_e=33803.32	-9.1	-10.6
crp6+ca_x_c18h18d6o3_71316353_uff_e=17850.75	-9.1	-9.2
crp7+ca_x_c18h23do3_71316489_uff_e=17850.75	-9.1	-9.2
crp6+ca_x_c29h46o3_90470267_uff_e=4937603669570124.00	-9.1	-9.7
crp3+ca_x_c31h50o2s2_101073207_uff_e=31684082974634844.00	-9.1	-10.5
crp2+ca_x_c18h21d3o3_71316488_uff_e=17850.75	-9.1	-9
crp4+ca_x_c29h48os2_101073204_uff_e=31684082974565808.00	-9.1	-10.7
crp7+ca_x_c18h18d6o3_71316353_uff_e=17850.75	-9.1	-9.4
crp2+ca_x_c27h46o2_6453303_uff_e=2514299606847473.00	-9.1	-9.8
crp7+ca_x_c18h24o3_44358113_uff_e=17690.86	-9.1	-9.4
crp2+ca_x_c27h46o2_6453303_uff_e=2514299960258462.00	-9.1	-10.1
crp4+ca_x_c29h48os2_635429_uff_e=27576840021302600.00	-9.1	-10.7
crp2+ca_x_c18h24o3_44358113_uff_e=17690.86	-9.1	-9.4
crp2+ca_x_c18h23do3_71316489_uff_e=17850.75	-9.1	-9.1
crp2+ca_x_c28h45d3o_57369256_uff_e=37541.08	-9.1	-10.5
crp3+ca_x_c18h22d2o3_76973777_uff_e=21237.00	-9.1	-9.1
crp2+ca_x_c18h22d2o3_76973777_uff_e=21237.00	-9.1	-9.1
crp2+ca_x_c27h42d4o2_57332228_uff_e=36102.50	-9.1	-10
crp2+ca_x_c29h48o3_71748937_uff_e=2514299503623036.50	-9.1	-10.1
crp7+ca_x_c18h21d3o3_71316488_uff_e=17850.75	-9.1	-9.1
crp7+ca_x_c18h19d5o3_71316354_uff_e=17850.75	-9.1	-9.1
crp4+ca_x_c27h42d4o2_57332228_uff_e=36102.50	-9.1	-9.8
crp6+ca_x_c18h24o3_44358113_uff_e=17690.86	-9.1	-9.2
crp6+ca_x_c18h21d3o3_71316488_uff_e=17850.75	-9.1	-9.2
crp7+ca_x_c29h47io2_193392_uff_e=2514301445915802.00	-9.1	-9.8
crp6+ca_x_c18h21d3o3_46781512_uff_e=17690.86	-9.1	-9
crp7+ca_x_c18h21d3o3_46781512_uff_e=17690.86	-9.1	-9.1
crp4+ca_x_c28h46o3_76530140_uff_e=2511338038625452.00	-9.1	-9.8
crp4+ca_x_c18h22d2o3_76973777_uff_e=21237.00	-9	-9.1
crp3+ca_x_c27h40d6o2_42608394_uff_e=34983.36	-9	-10
crp4+ca_x_c26h37d7o2_102600916_uff_e=33640.10	-9	-10.7
crp4+ca_x_c18h23do3_71316489_uff_e=17850.75	-9	-9.1
crp5+ca_c35h52o3_69412759_uff_e=1411.09	-9	-8
crp4+ca_x_c26h37d7o2_102600915_uff_e=33640.10	-9	-10.7
crp3+ca_x_c18h21d3o3_46781512_uff_e=17690.86	-9	-9.2
crp4+ca_x_c18h19d5o3_71316354_uff_e=17850.75	-9	-9
crp7+ca_x_124933_uff_e=61836628826957672.00	-9	-9.6
crp6+ca_x_124933_uff_e=61836628826957672.00	-9	-9.6
crp3+ca_x_c27h45do2_91971526_uff_e=30885.91	-9	-9.9
crp4+ca_x_c18h21d3o3_118797127_uff_e=17688.98	-9	-9.1
crp5+ca_c18h23do3_71316489_uff_e=17850.75	-9	-9.2
crp3+ca_x_c18h21d3o3_118797127_uff_e=17688.98	-9	-9.1
crp2+ca_x_124933_uff_e=61836628826957672.00	-9	-9.6
crp3+ca_x_c29h47io2_193392_uff_e=2514301445915802.00	-9	-9.9
crp2+ca_x_c29h48o3_11037627_uff_e=2514299574958621.00	-9	-10.1
crp3+ca_x_124933_uff_e=61836628826957672.00	-9	-9.7
crp4+ca_x_c27h45do_53899288_uff_e=35047.84	-9	-10.4
crp7+ca_x_c29h46o3_90470267_uff_e=4937603669570124.00	-9	-9.6
crp2+ca_x_c27h39d5o_76974111_uff_e=30487.75	-9	-10.4
crp4+ca_x_c28h46o3_57376426_uff_e=2514311187205885.00	-9	-9.8
crp3+ca_x_c28h38n4o4_127604_uff_e=2654.34	-9	-9.5
crp2+ca_x_c18h18d6o3_71316353_uff_e=17850.75	-9	-9.1
crp4+ca_x_c27h37d7o2_46781728_uff_e=33803.32	-9	-10.6
crp6+ca_x_c28h38n4o4_127604_uff_e=2654.34	-9	-8.8
crp2+ca_x_c27h44o_12402092_uff_e=4919297574282363.00	-9	-10.4
crp4+ca_x_c27h39d7o2_3247055_uff_e=35313.37	-9	-10.4
crp1+ca_x_101649966_uff_e=1379.92	-9	-9.6
crp4+ca_x_c18h18d6o3_71316353_uff_e=17850.75	-9	-9.1
crp4+ca_x_c27h39d7o2_71748932_uff_e=35552.15	-9	-10.4
crp2+ca_x_c27h40d6o_11811276_uff_e=35047.84	-9	-10.4
crp3+ca_x_c27h40d4o3_71749081_uff_e=29357.82	-9	-10.2
crp5+ca_101649966_uff_e=1379.92	-8.9	-8.8
crp2+ca_x_c24h32o9_152963_uff_e=891.17	-8.9	-9.1
crp3+ca_x_c24h32o9_102600897_uff_e=946.88	-8.9	-9.3
crp2+ca_x_c31h50o2s2_101073207_uff_e=31684082974634844.00	-8.9	-10.4
crp4+ca_x_c18h24o3_44358113_uff_e=17690.86	-8.9	-9.1
crp2+ca_x_c27h40d6o_118797171_uff_e=32389.76	-8.9	-10.2
crp2+ca_x_c27h40d6o_46781019_uff_e=32389.76	-8.9	-10.2
crp2+ca_x_c27h42d4o_71314810_uff_e=35514.01	-8.9	-10.2
crp2+ca_x_c27h44ot2_90470716_uff_e=2515467725185038.00	-8.9	-10.2
crp2+ca_x_c29h42d4o2_76974114_uff_e=32687.35	-8.9	-10.2
crp3+ca_x_c24h32o9_152963_uff_e=891.17	-8.9	-9
crp4+ca_x_c27h46o2_6453303_uff_e=2514299960258462.00	-8.9	-9.9
crp5+ca_c24h32o9_152963_uff_e=891.17	-8.9	-7.5
crp4+ca_x_c29h46o3_90470267_uff_e=4937603669570124.00	-8.9	-9.7
crp7+ca_x_c27h40d6o_118797171_uff_e=32389.76	-8.9	-10.1
crp5+ca_c24h32o9_101650162_uff_e=799.92	-8.9	-8.7
crp5+ca_c24h32o9_122281_uff_e=1014.15	-8.9	-8.7
crp2+ca_x_c24h32o9_102600897_uff_e=946.88	-8.9	-9.2
crp4+ca_x_c27h46o2_6453303_uff_e=2514299606847473.00	-8.9	-9.8
crp5+ca_c24h32o9_57357892_uff_e=859.90	-8.9	-8.9
crp1+ca_x_c24h32o9_122281_uff_e=1014.15	-8.9	-8.9
crp4+ca_x_c27h46o2_11112200_uff_e=2515467007652140.00	-8.9	-10
crp6+ca_x_c27h44o_12402092_uff_e=4919297574282363.00	-8.9	-10.4
crp4+ca_x_c27h38d4o4_71314545_uff_e=28744.66	-8.8	-10.2
crp5+ca_c24h32o9_102600897_uff_e=946.88	-8.8	-8.5
crp4+ca_x_c27h40d6o_118797171_uff_e=32389.76	-8.8	-10.2
crp4+ca_x_c28h38n4o4_127604_uff_e=2654.34	-8.8	-9.1
crp2+ca_x_c29h47io2_193392_uff_e=2514301445915802.00	-8.8	-9.8
crp4+ca_x_c27h40d6o_16213400_uff_e=31434.53	-8.8	-10.4
crp4+ca_x_c18h21d3o3_71316488_uff_e=17850.75	-8.8	-9.1
crp5+ca_c24h32o9_4351136_uff_e=928.18	-8.8	-8.4
crp5+ca_c24h32o9_160638_uff_e=902.77	-8.8	-7.6
crp4+ca_x_c28h46o_15542084_uff_e=2496594837397972.50	-8.8	-10.6
crp4+ca_x_c28h46o3_22296455_uff_e=2496006419185761.50	-8.8	-10
crp4+ca_x_c29h39d7o2_71315305_uff_e=34639.65	-8.8	-10.6
crp4+ca_x_c27h42d4o_71314810_uff_e=35514.01	-8.8	-10.2
crp4+ca_x_c29h39d7o2_71315306_uff_e=34779.37	-8.8	-10.6
crp4+ca_x_c22h32o4s_22296711_uff_e=418166546614384.56	-8.8	-9.3
crp4+ca_x_c27h40d6o2_9547208_uff_e=35475.32	-8.8	-10.3
crp7+ca_x_c24h32o9_102600897_uff_e=946.88	-8.8	-9
crp6+ca_x_c24h32o9_102600897_uff_e=946.88	-8.7	-8.9
crp6+ca_x_c24h32o9_160638_uff_e=902.77	-8.7	-7.7
crp4+ca_x_c28h45d3o_57369256_uff_e=37541.08	-8.7	-10.5
crp4+ca_x_c27h39d5o_76974111_uff_e=30487.75	-8.7	-10.4
crp2+ca_x_c27h40d4o3_71749081_uff_e=29357.82	-8.7	-10
crp4+ca_x_c27h40d6o_11811276_uff_e=35047.84	-8.7	-10.4
crp3+ca_x_c24h32o9_261506_uff_e=992.97	-8.7	-9.5
crp4+ca_x_124933_uff_e=61836628826957672.00	-8.7	-9.6
crp4+ca_x_c29h39d7o3_71751395_uff_e=35500.71	-8.7	-10.6
crp4+ca_x_c27h45clhgo_133498_uff_e=315183577.68	-8.7	-9.7
crp4+ca_x_c24h32o9_102600897_uff_e=946.88	-8.7	-9
crp4+ca_x_c31h50o2s2_101073207_uff_e=31684082974634844.00	-8.7	-10.3
crp6+ca_x_c24h32o9_261506_uff_e=992.97	-8.7	-9.2
crp4+ca_x_c27h40d4o3_71749081_uff_e=29357.82	-8.7	-10
crp5+ca_c25h28n2o5_9578231_uff_e=822.97	-8.6	-8.4
crp7+ca_x_c27h46o3_24779591_uff_e=6449043862585812.00	-8.6	-9.3
crp2+ca_x_c24h31o8_25203428_uff_e=1016.58	-8.6	-8.9
crp2+ca_x_c24h32o9_13783826_uff_e=857.17	-8.6	-8.8
crp2+ca_x_c27h40d6o2_42608394_uff_e=34983.36	-8.6	-9.8
crp2+ca_x_c24h32o9_261506_uff_e=992.97	-8.6	-9.5
crp4+ca_x_c27h44ot2_90470716_uff_e=2515467725185038.00	-8.6	-10.2
crp3+ca_x_c27h46o3_24779591_uff_e=6449043862585812.00	-8.6	-9.4
crp3+ca_x_c24h32o9_13783826_uff_e=857.17	-8.6	-8.8
crp6+ca_x_c27h46o3_24779591_uff_e=6449043862585812.00	-8.6	-9.5
crp2+ca_x_c27h45do2_91971526_uff_e=30885.91	-8.6	-9.9
crp4+ca_x_c27h44o_11783955_uff_e=4919297757291168.00	-8.6	-10.4
crp4+ca_x_c29h48o3_276100_uff_e=2514300936051293.00	-8.5	-10.1
crp2+ca_x_c24h32o9_122281_uff_e=1014.15	-8.5	-9.1
crp2+ca_x_c24h32o9_160638_uff_e=902.77	-8.5	-8.4
crp7+ca_x_53462179_uff_e=2374.70	-8.5	-8.1
crp4+ca_x_c27h40d6o_46781019_uff_e=32389.76	-8.5	-10.2
crp2+ca_x_c30h39io3_130264_uff_e=896.20	-8.5	-8.7
crp2+ca_x_101649966_uff_e=1379.92	-8.5	-8.4
crp4+ca_x_c27h39d7o2_71748934_uff_e=35552.15	-8.5	-10.4
crp1+ca_x_c36h52o2_6436898_uff_e=1281.04	-8.5	-8.6
crp1+ca_x_c24h32o9_261506_uff_e=992.97	-8.5	-9
crp1+ca_x_c25h30o3_3271_uff_e=1653.21	-8.5	-9.4
crp4+ca_x_c27h40d6o2_42608394_uff_e=34983.36	-8.5	-8.6
crp7+ca_x_c24h32o9_261506_uff_e=992.97	-8.5	-9.3
crp4+ca_x_c27h45do2_91971526_uff_e=30885.91	-8.5	-9.9
crp3+ca_x_c24h32o9_101650162_uff_e=799.92	-8.5	-8.9
crp1+ca_x_c27h44o5_5284237_uff_e=1046.30	-8.5	-8.5
crp4+ca_x_c29h47io2_193392_uff_e=2514301445915802.00	-8.5	-9.8
crp4+ca_x_c29h48o3_11037627_uff_e=2514299574958621.00	-8.5	-10.1
crp6+ca_x_c36h52o2_6436898_uff_e=1281.04	-8.5	-7.8
crp1+ca_x_c24h32o9_4351136_uff_e=928.18	-8.5	-9
crp3+ca_x_c21h30o7s_193324_uff_e=1450.79	-8.5	-7.2
crp4+ca_x_c29h48o3_71748937_uff_e=2514299503623036.50	-8.5	-10.1
crp7+ca_x_c24h32o9_13783826_uff_e=857.17	-8.5	-8
crp7+ca_x_c30h39io3_130264_uff_e=896.20	-8.5	-7.9
crp1+ca_x_c34h49no4_122130787_uff_e=1115.01	-8.4	-8.6
crp1+ca_x_c25h28n2o5_9578231_uff_e=822.97	-8.4	-9.4
crp6+ca_x_c21h30o7s_193324_uff_e=1450.79	-8.4	-7.1
crp7+ca_x_c24h32o9_160638_uff_e=902.77	-8.4	-8
crp4+ca_x_c29h42d4o2_76974114_uff_e=32687.35	-8.4	-10.2
crp4+ca_x_c30h39io3_130264_uff_e=896.20	-8.4	-8.3
crp6+ca_x_c24h32o9_13783826_uff_e=857.17	-8.4	-8.5
crp7+ca_x_c25h30o3_5702175_uff_e=1653.21	-8.4	-8.3
crp7+ca_x_c25h30o3_3271_uff_e=1653.21	-8.4	-8.3
crp5+ca_22297077_uff_e=764.98	-8.4	-7.5
crp4+ca_x_c21h30o7s_193324_uff_e=1450.79	-8.4	-7.5
crp7+ca_x_c36h52o2_6436898_uff_e=1281.04	-8.4	-7.4
crp6+ca_x_c24h32o9_57357892_uff_e=859.90	-8.4	-8.3
crp5+ca_c27h40o8_70972064_uff_e=2452.57	-8.4	-8.1
crp3+ca_x_c24h32o9_4351136_uff_e=928.18	-8.4	-8.2
crp2+ca_x_c24h32o9_101650162_uff_e=799.92	-8.4	-8.9
crp7+ca_x_c24h32o9_57357892_uff_e=859.90	-8.4	-8.4
crp2+ca_x_c36h52o2_6436898_uff_e=1281.04	-8.4	-7.2
crp3+ca_x_c24h32o9_122281_uff_e=1014.15	-8.4	-8.9
crp1+ca_x_c24h32o9_102600897_uff_e=946.88	-8.4	-9.1
crp5+ca_c25h36o5_10070529_uff_e=1024.94	-8.4	-8
crp1+ca_x_c25h28n2o5_102586330_uff_e=859.43	-8.4	-9.3
crp3+ca_x_53462179_uff_e=2374.70	-8.4	-7.5
crp1+ca_x_c24h32o9_13783826_uff_e=857.17	-8.4	-8.5
crp4+ca_x_c24h32o9_13783826_uff_e=857.17	-8.4	-7.9
crp3+ca_x_c36h52o2_6436898_uff_e=1281.04	-8.4	-7.7
crp5+ca_c27h44o4_3081084_uff_e=1574.63	-8.4	-7.3
crp3+ca_x_c25h30o3_5702175_uff_e=1653.21	-8.4	-8.3
crp3+ca_x_c25h30o3_3271_uff_e=1653.21	-8.4	-8.4
crp1+ca_x_c27h40f6o2_54047708_uff_e=1002.41	-8.3	-8.1
crp1+ca_x_c24h31o8_25203428_uff_e=1016.58	-8.3	-8.9
crp1+ca_x_c24h32o9_101650162_uff_e=799.92	-8.3	-8.9
crp4+ca_x_c27h44o_12402092_uff_e=4919297574282363.00	-8.3	-10.4
crp7+ca_x_c27h46o3_56842881_uff_e=2512529659710400.50	-8.3	-9.4
crp2+ca_x_c24h32o9_443103_uff_e=1114.56	-8.3	-7.9
crp2+ca_x_c34h49no4_122130787_uff_e=1115.01	-8.3	-7.8
crp6+ca_x_254017_uff_e=62558081970129640.00	-8.3	-9.1
crp6+ca_x_c25h30o3_3271_uff_e=1653.21	-8.3	-8.3
crp1+ca_x_c25h30o3_5702175_uff_e=1653.21	-8.3	-9.4
crp4+ca_x_c34h49no4_122130787_uff_e=1115.01	-8.3	-8
crp3+ca_x_254017_uff_e=62558081970129640.00	-8.3	-9.2
crp4+ca_x_c24h32o9_261506_uff_e=992.97	-8.3	-9.4
crp5+ca_c24h21f9o6_91695127_uff_e=1618.73	-8.3	-8.2
crp5+ca_c24h30o6_15125811_uff_e=1588.26	-8.3	-7.2
crp7+ca_x_c24h32o9_4351136_uff_e=928.18	-8.3	-8.2
crp5+ca_c34h50ino2_130265_uff_e=1246.64	-8.3	-7.8
crp1+ca_x_c21h30o7s_193324_uff_e=1450.79	-8.3	-8.6
crp6+ca_x_c24h32o9_101650162_uff_e=799.92	-8.3	-8.2
crp4+ca_x_c24h32o9_101650162_uff_e=799.92	-8.3	-8.6
crp5+ca_c24h32o9_261506_uff_e=992.97	-8.3	-8.2
crp7+ca_x_254017_uff_e=62558081970129640.00	-8.3	-9.1
crp3+ca_x_101649966_uff_e=1379.92	-8.3	-8.3
crp3+ca_x_c24h32o9_443103_uff_e=1114.56	-8.3	-9.2
crp5+ca_c35h52o2_118127_uff_e=1540.97	-8.3	-7.7
crp1+ca_x_c27h46o2_12942952_uff_e=1073.66	-8.3	-8.5
crp2+ca_x_254017_uff_e=62558081970129640.00	-8.3	-9.3
crp7+ca_x_c21h30o7s_193324_uff_e=1450.79	-8.3	-7.4
crp5+ca_281902_uff_e=607.15	-8.3	-8.5
crp2+ca_x_c25h30o3_3271_uff_e=1653.21	-8.2	-8.4
crp3+ca_x_c24h32o9_53480453_uff_e=1121.62	-8.2	-8.4
crp2+ca_x_c25h28n2o5_102586330_uff_e=859.43	-8.2	-8
crp3+ca_x_c27h46o2_12942952_uff_e=1073.66	-8.2	-8.1
crp1+ca_x_14886631_uff_e=539.30	-8.2	-8.1
crp2+ca_x_c27h46o3_24779591_uff_e=6449043862585812.00	-8.2	-9.4
crp5+ca_c36h52o2_6436898_uff_e=1281.04	-8.2	-6.6
crp7+ca_x_101649966_uff_e=1379.92	-8.2	-8.5
crp2+ca_x_c24h32o9_4351136_uff_e=928.18	-8.2	-8.9
crp2+ca_x_c24h32o9_53480453_uff_e=1121.62	-8.2	-8.4
crp2+ca_x_c34h50ino2_130265_uff_e=1246.64	-8.2	-8.4
crp2+ca_x_c35h49no2_68148179_uff_e=2300.65	-8.2	-8.5
crp4+ca_x_c25h28n2o5_9578231_uff_e=822.97	-8.2	-8.4
crp5+ca_c20h25no6_193749_uff_e=798.71	-8.2	-7.4
crp3+ca_x_c34h50o2_11785_uff_e=1300.90	-8.2	-7.6
crp6+ca_x_c24h32o9_4351136_uff_e=928.18	-8.2	-8.1
crp6+ca_x_c24h32o9_152963_uff_e=891.17	-8.2	-8.1
crp2+ca_x_c27h46o3_56842881_uff_e=2512529659710400.50	-8.2	-9.3
crp5+ca_c25h30o3_5702175_uff_e=1653.21	-8.2	-8.5
crp3+ca_x_c27h46o3_56842881_uff_e=2512529659710400.50	-8.2	-9.3
crp2+ca_x_c24h32o9_57357892_uff_e=859.90	-8.2	-8.6
crp5+ca_c20h25no6_9578266_uff_e=798.71	-8.2	-7.4
crp5+ca_c24h32o9_13783826_uff_e=857.17	-8.2	-9
crp4+ca_x_c36h52o2_6436898_uff_e=1281.04	-8.2	-7.9
crp7+ca_x_c24h32o9_101650162_uff_e=799.92	-8.2	-8.3
crp2+ca_x_c21h30o7s_193324_uff_e=1450.79	-8.2	-7.7
crp4+ca_x_c24h32o9_57357892_uff_e=859.90	-8.2	-8.6
crp1+ca_x_c27h46o2_65094_uff_e=1219.69	-8.2	-9.2
crp6+ca_x_c27h46o2_12942952_uff_e=1073.66	-8.2	-8
crp3+ca_x_c27h46o2_65094_uff_e=1219.69	-8.2	-8.9
crp1+ca_x_c27h46o2_50990015_uff_e=1456.19	-8.2	-8.6
crp6+ca_x_101649966_uff_e=1379.92	-8.2	-8.5
crp5+ca_c27h46o2_65094_uff_e=1219.69	-8.1	-8.2
crp5+ca_c27h44o2_9908983_uff_e=768.51	-8.1	-8
crp6+ca_x_c27h46o2_121948_uff_e=11553.58	-8.1	-8.4
crp5+ca_c29h32o6_656637_uff_e=817.93	-8.1	-8.3
crp7+ca_x_c27h46o2_121948_uff_e=11553.58	-8.1	-8.4
crp2+ca_x_c25h28n2o5_9578231_uff_e=822.97	-8.1	-8.3
crp1+ca_x_c34h49no4_101076412_uff_e=1865.16	-8.1	-8.4
crp7+ca_x_c27h40f6o2_54047708_uff_e=1002.41	-8.1	-8
crp1+ca_x_c35h52o2_16219101_uff_e=1060.03	-8.1	-8.1
crp7+ca_x_c24h32o9_152963_uff_e=891.17	-8.1	-8.3
crp5+ca_c25h30o3_3271_uff_e=1653.21	-8.1	-8.4
crp3+ca_x_c25h28n2o5_102586330_uff_e=859.43	-8.1	-8.2
crp5+ca_c24h32o9_443103_uff_e=1114.56	-8.1	-9.1
crp6+ca_x_c25h28n2o5_9578231_uff_e=822.97	-8.1	-8.4
crp1+ca_x_c27h46o2_10135759_uff_e=1438.02	-8.1	-8.6
crp1+ca_x_c34h50ino2_130265_uff_e=1246.64	-8.1	-8.1
crp6+ca_x_c29h48o_101695175_uff_e=2210.65	-8.1	-7.4
crp4+ca_x_c24h32o9_4351136_uff_e=928.18	-8.1	-8.6
crp1+ca_x_c30h38o4_71314332_uff_e=1133.23	-8.1	-8.3
crp3+ca_x_14886631_uff_e=539.30	-8.1	-7.2
crp6+ca_x_c24h32o9_53480453_uff_e=1121.62	-8.1	-8.1
crp7+ca_x_c24h32o9_53480453_uff_e=1121.62	-8.1	-8.1
crp3+ca_x_c30h38o4_71314332_uff_e=1133.23	-8.1	-8.4
crp3+ca_x_c30h43no6_194212_uff_e=1517.42	-8.1	-8.4
crp4+ca_x_101649966_uff_e=1379.92	-8.1	-8.5
crp3+ca_x_c25h28n2o5_9578231_uff_e=822.97	-8.1	-8.5
crp4+ca_x_c30h38o4_71314332_uff_e=1133.23	-8.1	-8.2
crp1+ca_x_c24h32o9_57357892_uff_e=859.90	-8.1	-8.3
crp7+ca_x_14886631_uff_e=539.30	-8.1	-7.3
crp5+ca_c24h21f9o6_91748072_uff_e=887.24	-8.1	-8
crp2+ca_x_c27h46o2_12942952_uff_e=1073.66	-8.1	-8.1
crp7+ca_x_c27h46o2_12942952_uff_e=1073.66	-8.1	-8.1
crp1+ca_x_c24h32o9_53480453_uff_e=1121.62	-8.1	-8
crp1+ca_x_22297077_uff_e=764.98	-8.1	-8.5
crp2+ca_x_14886631_uff_e=539.30	-8.1	-8
crp1+ca_x_c28h36ino3_130273_uff_e=850.83	-8.1	-9
crp6+ca_x_c34h50o2_11785_uff_e=1300.90	-8.1	-6.9
crp4+ca_x_254017_uff_e=62558081970129640.00	-8.1	-9.1
crp3+ca_x_c27h44o3_10525982_uff_e=3623.23	-8.1	-7.5
crp5+ca_c27h40f6o2_54047708_uff_e=1002.41	-8.1	-6.8
crp2+ca_x_c27h44o3_10525982_uff_e=3623.23	-8.1	-6.8
crp1+ca_x_c34h52o3s_11135323_uff_e=1560.93	-8.1	-7.9
crp6+ca_x_14886631_uff_e=539.30	-8.1	-7.9
crp2+ca_x_c27h46o2_10135759_uff_e=1438.02	-8.1	-8.8
crp6+ca_x_c27h46o3_56842881_uff_e=2512529659710400.50	-8.1	-9.4
crp7+ca_x_c25h28n2o5_9578231_uff_e=822.97	-8.1	-8.4
crp6+ca_x_c24h32o9_443103_uff_e=1114.56	-8.1	-7.8
crp5+ca_c36h55no2_102009955_uff_e=1996.00	-8.1	-6.2
crp2+ca_x_c34h50o3_46781015_uff_e=1643.19	-8.1	-7.8
crp5+ca_53462179_uff_e=2374.70	-8.1	-7.6
crp4+ca_x_c27h46o3_56842881_uff_e=2512529659710400.50	-8	-9.4
crp2+ca_x_c30h38o4_71314332_uff_e=1133.23	-8	-8.1
crp4+ca_x_c25h28n2o5_102586330_uff_e=859.43	-8	-7.8
crp6+ca_x_c27h40f6o2_54047708_uff_e=1002.41	-8	-7.5
crp7+ca_x_c34h50o2_11785_uff_e=1300.90	-8	-7.3
crp4+ca_x_14886631_uff_e=539.30	-8	-7.9
crp5+ca_493973_uff_e=1353.85	-8	-7.8
crp3+ca_x_c27h40f6o2_54047708_uff_e=1002.41	-8	-7.7
crp6+ca_x_c34h50o_101078399_uff_e=1563.96	-8	-7.9
crp3+ca_x_c27h46o2_313019_uff_e=1489.17	-8	-8.8
crp2+ca_x_c31h50o4_16219150_uff_e=1545.97	-8	-7.5
crp1+ca_x_c27h44o2_3247059_uff_e=2491.19	-8	-8
crp2+ca_x_c34h48o3_11060230_uff_e=1237.50	-8	-7.5
crp3+ca_x_c34h52o3s_11135323_uff_e=1560.93	-8	-7.4
crp4+ca_x_c34h50ino2_130265_uff_e=1246.64	-8	-7.5
crp1+ca_x_c24h32o9_152963_uff_e=891.17	-8	-8.5
crp5+ca_c34h52o3s_11135323_uff_e=1560.93	-8	-7.6
crp4+ca_x_c24h32o9_160638_uff_e=902.77	-8	-8.9
crp2+ca_x_c36h55no2_102009955_uff_e=1996.00	-8	-7.3
crp4+ca_x_c24h32o9_53480453_uff_e=1121.62	-8	-8.3
crp7+ca_x_c28h36ino3_130273_uff_e=850.83	-8	-8.1
crp6+ca_x_c30h45f5o2_91744019_uff_e=1811.93	-8	-7.6
crp1+ca_x_c24h32o9_160638_uff_e=902.77	-8	-8.6
crp1+ca_x_c34h48cl2o2_7566714_uff_e=1821.10	-8	-7.8
crp5+ca_c30h38o4_71314332_uff_e=1133.23	-8	-7.8
crp6+ca_x_c31h50o4_16219150_uff_e=1545.97	-8	-7.8
crp1+ca_x_c34h48o3_11060230_uff_e=1237.50	-8	-8.7
crp2+ca_x_22297077_uff_e=764.98	-8	-8.1
crp3+ca_x_c27h43no3_86667488_uff_e=736.81	-8	-6.9
crp4+ca_x_c27h46o3_24779591_uff_e=6449043862585812.00	-8	-9.3
crp1+ca_x_c34h50o2_46781016_uff_e=1238.36	-8	-7.7
crp1+ca_x_c30h39io3_130264_uff_e=896.20	-8	-8.7
crp4+ca_x_c34h50o2_11785_uff_e=1300.90	-8	-7.6
crp3+ca_x_c34h50ino2_130265_uff_e=1246.64	-8	-8.2
crp1+ca_x_11977776_uff_e=851.12	-8	-8
crp5+ca_c25h28n2o5_102586330_uff_e=859.43	-8	-8.1
crp6+ca_x_c30h38o4_71314332_uff_e=1133.23	-8	-8.3
crp2+ca_x_11977776_uff_e=851.12	-8	-7.9
crp1+ca_x_c27h46o2_121948_uff_e=11553.58	-8	-8.9
crp1+ca_x_c27h46o2_71309910_uff_e=1222.54	-8	-8.4
crp6+ca_x_c27h44o3_10525982_uff_e=3623.23	-8	-7.4
crp1+ca_x_c24h32o9_443103_uff_e=1114.56	-8	-8.8
crp6+ca_x_c27h40o8_70972064_uff_e=2452.57	-8	-7.8
crp7+ca_x_c30h38o4_71314332_uff_e=1133.23	-8	-8.4
crp4+ca_x_c27h46o2_12942952_uff_e=1073.66	-8	-8
crp6+ca_x_c36h52o2_6436898_uff_e=1518.23	-8	-7.3
crp6+ca_x_c27h47no_475720_uff_e=1086.76	-7.9	-7.6
crp3+ca_x_c34h49no4_101076412_uff_e=1865.16	-7.9	-7.6
crp4+ca_x_c34h50o3_46781015_uff_e=1643.19	-7.9	-7.4
crp3+ca_x_c27h46o2_121948_uff_e=11553.58	-7.9	-8.3
crp7+ca_x_c34h49no4_101076412_uff_e=1865.16	-7.9	-7.7
crp1+ca_x_c27h46o_71332591_uff_e=956.03	-7.9	-7.2
crp6+ca_x_c34h49clo2_21116649_uff_e=1379.15	-7.9	-6.8
crp5+ca_c34h50o2_11785_uff_e=1300.90	-7.9	-7.4
crp1+ca_x_c29h48o3_71748929_uff_e=1321.16	-7.9	-8
crp1+ca_x_c27h44o3_70439472_uff_e=1057.14	-7.9	-8
crp5+ca_c27h46o2_99470_uff_e=1265.49	-7.9	-8.2
crp5+ca_c24h21cl3f6o6_91698877_uff_e=975.35	-7.9	-7.7
crp2+ca_x_c27h44o4_3081084_uff_e=1574.63	-7.9	-7.9
crp6+ca_x_c24h32o9_122281_uff_e=1014.15	-7.9	-8.2
crp2+ca_x_c27h46o2_71748933_uff_e=1083.56	-7.9	-8.3
crp3+ca_x_91692079_uff_e=924.48	-7.9	-7.5
crp1+ca_x_323087_uff_e=1097.45	-7.9	-8.5
crp5+ca_c21h28o6_53674638_uff_e=719.54	-7.9	-7
crp1+ca_x_c27h46o2_65094_uff_e=1094.30	-7.9	-7.9
crp2+ca_x_c28h36ino3_130273_uff_e=850.83	-7.9	-8
crp4+ca_x_c27h40o8_70972064_uff_e=2452.57	-7.9	-8
crp1+ca_x_c34h50o3_57373801_uff_e=1000.87	-7.9	-9
crp3+ca_x_c36h52o2_583225_uff_e=1359.14	-7.9	-7.4
crp1+ca_x_21075_uff_e=1861.84	-7.9	-8.8
crp3+ca_x_c24h31o8_25203428_uff_e=1016.58	-7.9	-8.7
crp7+ca_x_c24h32o9_122281_uff_e=1014.15	-7.9	-8.7
crp5+ca_c27h46o3_92192_uff_e=1025.90	-7.9	-6.9
crp3+ca_x_c27h46o2_10135759_uff_e=1438.02	-7.9	-8.7
crp1+ca_x_c27h44o3_10525982_uff_e=3623.23	-7.9	-8.5
crp3+ca_x_11977776_uff_e=851.12	-7.9	-8
crp5+ca_c24h32o9_5281904_uff_e=821.56	-7.9	-7.7
crp6+ca_x_c27h46o2_10135759_uff_e=1438.02	-7.9	-8.7
crp7+ca_x_c27h46o2_10135759_uff_e=1438.02	-7.9	-8.7
crp2+ca_x_c27h40o8_70972064_uff_e=2452.57	-7.9	-8.4
crp3+ca_x_c27h44o2_3247059_uff_e=2491.19	-7.9	-7.9
crp1+ca_x_c27h46o2_99470_uff_e=1265.49	-7.9	-8.8
crp2+ca_x_c34h52o3s_11135323_uff_e=1560.93	-7.9	-8.3
crp2+ca_x_c25h36o5_10070529_uff_e=1024.94	-7.9	-8.4
crp5+ca_c27h46o3_123684_uff_e=1025.90	-7.9	-6.9
crp3+ca_x_c27h47no_475720_uff_e=1086.76	-7.9	-7.7
crp7+ca_x_c25h36o5_10070529_uff_e=1024.94	-7.9	-8
crp4+ca_x_c24h32o9_122281_uff_e=1014.15	-7.9	-8.8
crp1+ca_x_91692079_uff_e=924.48	-7.9	-8.4
crp1+ca_x_c31h50o4_16219150_uff_e=1545.97	-7.9	-7.4
crp2+ca_x_c27h47no_475720_uff_e=1086.76	-7.9	-7.8
crp7+ca_x_c34h50o_101078399_uff_e=1563.96	-7.9	-7.9
crp1+ca_x_239596_uff_e=1170.23	-7.9	-7.8
crp7+ca_x_c34h50ino2_130265_uff_e=1246.64	-7.9	-7.5
crp6+ca_x_c34h50ino2_130265_uff_e=1246.64	-7.9	-7.3
crp4+ca_x_c24h32o9_443103_uff_e=1114.56	-7.9	-8.1
crp3+ca_x_c34h50o3_46781015_uff_e=1643.19	-7.9	-7.4
crp5+ca_c54h90o2_6451357_uff_e=2040.83	-7.9	-7.5
crp5+ca_c34h49no4_122130787_uff_e=1115.01	-7.9	-7.4
crp6+ca_x_22297077_uff_e=764.98	-7.9	-7.9
crp4+ca_x_c24h31o8_25203428_uff_e=1016.58	-7.9	-8.6
crp3+ca_x_c34h52o3s_10907651_uff_e=1446.14	-7.9	-7.2
crp5+ca_c27h44o3_13873472_uff_e=1139.34	-7.9	-6.6
crp5+ca_c27h46o2_3247060_uff_e=794.22	-7.9	-7.8
crp6+ca_x_c28h36ino3_130273_uff_e=850.83	-7.9	-8.2
crp6+ca_x_c27h46o2_313019_uff_e=1489.17	-7.9	-8.1
crp2+ca_x_c27h46o2_65094_uff_e=1094.30	-7.9	-8.1
crp1+ca_x_c27h46o3_59184514_uff_e=1199.39	-7.9	-8.1
crp1+ca_x_c26h38o4_13126_uff_e=1153.81	-7.9	-7.8
crp3+ca_x_c20h24o4_579109_uff_e=903.27	-7.9	-7.8
crp1+ca_x_c27h46o2_71748933_uff_e=1083.56	-7.9	-8.5
crp1+ca_x_11740874_uff_e=1029.58	-7.9	-8.5
crp5+ca_c27h46o2_12955779_uff_e=1214.06	-7.9	-7.4
crp2+ca_x_53462179_uff_e=2374.70	-7.9	-8.8
crp5+ca_c31h50o3_13461925_uff_e=1110.21	-7.9	-7
crp2+ca_x_11740874_uff_e=1029.58	-7.9	-8.5
crp5+ca_c36h53io2_130262_uff_e=1337.88	-7.9	-7.1
crp1+ca_x_c27h44o2_52931312_uff_e=924.28	-7.9	-7.4
crp1+ca_x_c27h44o4_3081084_uff_e=1574.63	-7.9	-8.1
crp3+ca_x_c28h36ino3_130273_uff_e=850.83	-7.9	-8
crp3+ca_x_122228135_uff_e=1056.05	-7.9	-8
crp5+ca_c27h44o3_165511_uff_e=1026.79	-7.9	-7
crp5+ca_c21h32o9s2_134595_uff_e=1617.52	-7.8	-7.9
crp7+ca_x_91692079_uff_e=924.48	-7.8	-7.8
crp3+ca_x_25hydroxycholesterol_structure3d_cid_65094	-7.8	-7.7
crp3+ca_x_c34h49no4_122130787_uff_e=1115.01	-7.8	-8.7
crp6+ca_x_c26h38o4_13126_uff_e=1153.81	-7.8	-7
crp5+ca_c35h52o2_118127_uff_e=913.02	-7.8	-7.4
crp5+ca_c36h52o2_14273956_uff_e=1761.76	-7.8	-7.4
crp6+ca_x_53462179_uff_e=2374.70	-7.8	-8.8
crp7+ca_x_c27h40o8_70972064_uff_e=2452.57	-7.8	-7.8
crp2+ca_x_c27h44o2_3247059_uff_e=2491.19	-7.8	-7.8
crp5+ca_c27h46o2_440711_uff_e=862.19	-7.8	-7.9
crp6+ca_x_c27h46o2_65094_uff_e=1094.30	-7.8	-7.6
crp7+ca_x_c34h50o3_46781015_uff_e=1643.19	-7.8	-7.3
crp2+ca_x_c29h46o_13288063_uff_e=1752.80	-7.8	-6.5
crp6+ca_x_c25h36o5_10070529_uff_e=1024.94	-7.8	-8
crp2+ca_x_91692079_uff_e=924.48	-7.8	-7.8
crp2+ca_x_13986221_uff_e=1019.05	-7.8	-7.7
crp1+ca_x_c34h50o2_2723613_uff_e=1293.07	-7.8	-8.5
crp6+ca_x_c27h44o2_3247059_uff_e=2491.19	-7.8	-7.7
crp3+ca_x_13986221_uff_e=1019.05	-7.8	-7.9
crp5+ca_c28h46o3_22213559_uff_e=1086.71	-7.8	-7.5
crp5+ca_c36h52o2_6436898_uff_e=1518.23	-7.8	-7.4
crp7+ca_x_c34h52o3s_11135323_uff_e=1560.93	-7.8	-7.7
crp5+ca_c27h47no_475720_uff_e=1086.76	-7.8	-7.7
crp2+ca_x_c32h56n2o2_67322112_uff_e=1526.44	-7.8	-7.6
crp4+ca_x_11740874_uff_e=1029.58	-7.8	-8.4
crp5+ca_c29h50o2_91696325_uff_e=1050.33	-7.8	-6.9
crp4+ca_x_c27h44o3_10525982_uff_e=3623.23	-7.8	-7.4
crp7+ca_x_c27h46o2_313019_uff_e=1489.17	-7.8	-8.1
crp1+ca_x_c27h46o2_91473_uff_e=986.76	-7.8	-7.6
crp2+ca_x_c27h46o2_91473_uff_e=986.76	-7.8	-7.6
crp1+ca_x_c34h49clo2_21116649_uff_e=1379.15	-7.8	-8.2
crp6+ca_x_11740874_uff_e=1029.58	-7.8	-8.3
crp7+ca_x_11740874_uff_e=1029.58	-7.8	-8.3
crp1+ca_x_c23h32o3_14431_uff_e=1574.04	-7.8	-8.3
crp6+ca_x_c25h30o3_5702175_uff_e=1653.21	-7.8	-8.3
crp1+ca_x_c25h36o6_90478911_uff_e=907.65	-7.8	-8.3
crp2+ca_x_c26h41no3_86667487_uff_e=866.46	-7.8	-8.3
crp5+ca_c27h46o2_10135759_uff_e=1438.02	-7.8	-8.3
crp2+ca_x_c27h46o2_123976_uff_e=893.93	-7.8	-8.3
crp1+ca_x_c27h46o2_167685_uff_e=1894.62	-7.8	-8.3
crp6+ca_x_91692079_uff_e=924.48	-7.8	-7.4
crp1+ca_x_c34h52o3s_280698_uff_e=1490.01	-7.8	-9
crp2+ca_x_c27h44o5_5284237_uff_e=1046.30	-7.8	-8.1
crp4+ca_x_c34h50o_101078399_uff_e=1563.96	-7.8	-6.8
crp3+ca_x_c24h33fo7_3036239_uff_e=906.91	-7.8	-7.8
crp1+ca_x_c30h50o_14213727_uff_e=973.74	-7.8	-7.9
crp2+ca_x_c35h52o2_118127_uff_e=1540.97	-7.8	-7.5
crp2+ca_x_c24h33fo7_3036239_uff_e=906.91	-7.8	-7.8
crp1+ca_x_c26h41no3_86667487_uff_e=866.46	-7.8	-7.7
crp3+ca_x_c27h44o4_3081084_uff_e=1574.63	-7.8	-7.9
crp2+ca_x_c30h50o_14213727_uff_e=973.74	-7.8	-7
crp1+ca_x_c25h36o5_10070529_uff_e=1024.94	-7.8	-8.5
crp7+ca_x_245229_uff_e=1615.98	-7.8	-8.2
crp1+ca_x_c27h44o3_165511_uff_e=1026.79	-7.8	-8.1
crp1+ca_x_c35h49no2_68148179_uff_e=2300.65	-7.8	-7.8
crp4+ca_x_c24h32o9_152963_uff_e=891.17	-7.8	-8
crp1+ca_x_c27h46o2_24768124_uff_e=870.35	-7.8	-8.8
crp3+ca_x_c34h48o3_11060230_uff_e=1237.50	-7.8	-7.5
crp2+ca_x_c34h50o2_11785_uff_e=1300.90	-7.8	-7.5
crp6+ca_x_c34h49no4_122130787_uff_e=1115.01	-7.8	-7.6
crp3+ca_x_22297077_uff_e=764.98	-7.8	-8
crp3+ca_x_c27h40o8_70972064_uff_e=2452.57	-7.8	-8.1
crp1+ca_x_c34h50o3_22296665_uff_e=1340.74	-7.8	-8.4
crp3+ca_x_c34h50o3_57373801_uff_e=1000.87	-7.8	-7.1
crp5+ca_c28h36ino3_130273_uff_e=850.83	-7.8	-7.8
crp1+ca_x_99642343_uff_e=812.32	-7.8	-8.2
crp6+ca_x_c34h50o3_57373801_uff_e=1000.87	-7.8	-7
crp5+ca_c27h46o2_53481009_uff_e=940.44	-7.8	-6.9
crp7+ca_x_c24h32o9_443103_uff_e=1114.56	-7.8	-8.1
crp1+ca_x_c27h47no_475720_uff_e=1086.76	-7.8	-7.8
crp4+ca_x_c25h30o3_5702175_uff_e=1653.21	-7.8	-8.2
crp3+ca_x_c35h52o2_16219101_uff_e=1060.03	-7.8	-7.3
crp4+ca_x_11977776_uff_e=851.12	-7.8	-7.9
crp3+ca_x_c36h52o2_6436898_uff_e=1518.23	-7.8	-7.5
crp7+ca_x_c34h50o2_46781016_uff_e=1238.36	-7.8	-7.3
crp1+ca_x_c36h55no2_101075480_uff_e=1239.84	-7.8	-7.5
crp7+ca_x_22297077_uff_e=764.98	-7.8	-7.9
crp1+ca_x_52921642_uff_e=789.81	-7.8	-8.1
crp3+ca_x_c30h45f5o2_91744019_uff_e=1811.93	-7.8	-7.8
crp3+ca_x_c27h46o2_65094_uff_e=1094.30	-7.8	-8.1
crp4+ca_x_c34h49no4_101076412_uff_e=1865.16	-7.8	-7.6
crp3+ca_x_c26h38o4_13126_uff_e=1153.81	-7.8	-6.8
crp6+ca_x_c27h46o2_71309910_uff_e=1222.54	-7.8	-7
crp5+ca_c27h46o2_167685_uff_e=1894.62	-7.8	-7.9
crp6+ca_x_c34h50o3_46781015_uff_e=1643.19	-7.8	-7.7
crp7+ca_x_c27h47no_475720_uff_e=1086.76	-7.8	-7.6
crp6+ca_x_c34h52o3s_11135323_uff_e=1560.93	-7.8	-7.9
crp1+ca_x_c27h46o2_123976_uff_e=893.93	-7.8	-8.2
crp6+ca_x_11977776_uff_e=851.12	-7.8	-7.8
crp7+ca_x_11977776_uff_e=851.12	-7.8	-7.8
crp5+ca_c35h52o2_16219101_uff_e=1060.03	-7.8	-7.3
crp6+ca_x_c34h49no4_101076412_uff_e=1865.16	-7.8	-7.6
crp3+ca_x_c35h52o2_118127_uff_e=1540.97	-7.8	-7.7
crp7+ca_x_c27h44o2_3247059_uff_e=2491.19	-7.8	-7.7
crp2+ca_x_c27h40f6o2_54047708_uff_e=1002.41	-7.8	-7.9
crp2+ca_x_c25h30o3_5702175_uff_e=1653.21	-7.8	-8.4
crp4+ca_x_91692079_uff_e=924.48	-7.8	-7.8
crp5+ca_c34h50o2_46781016_uff_e=1238.36	-7.8	-7.3
crp5+ca_20848951_uff_e=1102.42	-7.8	-7.5
crp1+ca_x_c35h52o2_118127_uff_e=1540.97	-7.8	-8
crp5+ca_c29h32o6_17273_uff_e=817.93	-7.8	-8.2
crp2+ca_x_c27h46o2_99470_uff_e=1265.49	-7.8	-8.4
crp1+ca_x_c27h40o8_70972064_uff_e=2452.57	-7.8	-8
crp5+ca_c20h26o5_16219311_uff_e=673.87	-7.7	-7.3
crp2+ca_x_c34h49no4_101076412_uff_e=1865.16	-7.7	-8.1
crp4+ca_x_c31h50o4_16219150_uff_e=1545.97	-7.7	-7.4
crp4+ca_x_c21h30o4_53477676_uff_e=852.16	-7.7	-7.7
crp6+ca_x_c25h30o3_16100983_uff_e=863.10	-7.7	-8.5
crp4+ca_x_c30h50o_14213727_uff_e=973.74	-7.7	-6.6
crp4+ca_x_c34h48o3_11060230_uff_e=1237.50	-7.7	-7.6
crp6+ca_x_c34h48o3_11060230_uff_e=1237.50	-7.7	-7.6
crp4+ca_x_c28h36ino3_130273_uff_e=850.83	-7.7	-8.1
crp2+ca_x_c28h46o_440371_uff_e=2582.62	-7.7	-7.9
crp7+ca_x_c27h46o2_71748933_uff_e=1083.56	-7.7	-8.2
crp2+ca_x_c27h46o2_24768124_uff_e=870.35	-7.7	-8.2
crp7+ca_x_c34h48o3_11060230_uff_e=1237.50	-7.7	-7.2
crp1+ca_x_242491_uff_e=866.80	-7.7	-8
crp6+ca_x_c35h52o2_118127_uff_e=1540.97	-7.7	-7.6
crp4+ca_x_c35h52o2_118127_uff_e=913.02	-7.7	-7.6
crp7+ca_x_c30h45f5o2_91744019_uff_e=1811.93	-7.7	-7.7
crp7+ca_x_c34h50o3_57373801_uff_e=1000.87	-7.7	-7.8
crp7+ca_x_c25h28n2o5_102586330_uff_e=859.43	-7.7	-8.3
crp5+ca_c27h46o2_121948_uff_e=11553.58	-7.7	-8.4
crp1+ca_x_c24h21f9o6_91748072_uff_e=887.24	-7.7	-8.8
crp1+ca_x_c30h52o_14079080_uff_e=1237.55	-7.7	-8
crp3+ca_x_c27h44o2_4995300_uff_e=1018.30	-7.7	-7
crp2+ca_x_c27h44o3_165511_uff_e=1026.79	-7.7	-8.1
crp1+ca_x_c27h44o4_53481408_uff_e=1372.84	-7.7	-7.8
crp6+ca_x_c27h46o2_24860505_uff_e=865.82	-7.7	-7.3
crp4+ca_x_c25h30o3_3271_uff_e=1653.21	-7.7	-8.3
crp1+ca_x_c21h29fo6_228785_uff_e=680.14	-7.7	-8
crp7+ca_x_c27h46o2_71309910_uff_e=1222.54	-7.7	-6.8
crp5+ca_91746430_uff_e=864.31	-7.7	-7.3
crp7+ca_x_c25h30o3_16100983_uff_e=863.10	-7.7	-8.2
crp3+ca_x_c36h52o2_102195_uff_e=1283.59	-7.7	-7.2
crp5+ca_c24h31o8_25203428_uff_e=1016.58	-7.7	-8.2
crp7+ca_x_c36h52o2_6436898_uff_e=1518.23	-7.7	-7.7
crp1+ca_x_c27h46o2_313019_uff_e=1489.17	-7.7	-8.3
crp2+ca_x_52921642_uff_e=789.81	-7.7	-8
crp2+ca_x_c34h50o3_57373801_uff_e=1000.87	-7.7	-7
crp1+ca_x_c27h44o3_9909847_uff_e=1115.04	-7.7	-7.8
crp7+ca_x_c32h56n2o2_67322112_uff_e=1526.44	-7.7	-7.3
crp1+ca_x_c34h50o2_2723613_uff_e=830.55	-7.7	-7.9
crp5+ca_c27h44o2_191349_uff_e=2361.09	-7.7	-6.6
crp6+ca_x_c35h52o2_16219101_uff_e=1060.03	-7.7	-7.1
crp7+ca_x_c27h46o2_65094_uff_e=1219.69	-7.7	-8.7
crp1+ca_x_25hydroxycholesterol_structure3d_cid_65094	-7.7	-7.3
crp1+ca_x_c35h52o2_118127_uff_e=913.02	-7.7	-8
crp1+ca_x_c27h45o5s_126456480_uff_e=13201.69	-7.7	-9.8
crp7+ca_x_c27h44o3_165511_uff_e=1026.79	-7.7	-7.9
crp5+ca_135337_uff_e=1200.69	-7.7	-7.8
crp1+ca_x_91746542_uff_e=760.98	-7.7	-7.7
crp3+ca_x_c34h50o2_2723613_uff_e=830.55	-7.7	-7.7
crp7+ca_x_c34h52o3s_10907651_uff_e=1446.14	-7.7	-7.5
crp1+ca_x_c24h21f9o6_91695127_uff_e=1618.73	-7.7	-8.4
crp2+ca_x_c34h52o3s_10907651_uff_e=1446.14	-7.7	-7.5
crp6+ca_x_c30h50o_14213727_uff_e=973.74	-7.7	-6.6
crp5+ca_c34h50o3_57373801_uff_e=1000.87	-7.7	-7.5
crp4+ca_x_c34h50o3_57373801_uff_e=1000.87	-7.7	-7
crp1+ca_x_13986221_uff_e=1019.05	-7.7	-7.4
crp6+ca_x_c34h50o2_2723613_uff_e=1293.07	-7.7	-7.4
crp4+ca_x_c25h30o3_16100983_uff_e=863.10	-7.7	-8.6
crp5+ca_c27h44o3_10549853_uff_e=2554.24	-7.7	-7.2
crp7+ca_x_c27h46o2_91473_uff_e=986.76	-7.7	-7.4
crp1+ca_x_c29h45clf2o2_91744020_uff_e=980.89	-7.7	-7.9
crp7+ca_x_c27h44o4_3081084_uff_e=1574.63	-7.7	-7.9
crp7+ca_x_c34h50o2_2723613_uff_e=830.55	-7.7	-7.6
crp1+ca_x_c27h46o3_6453841_uff_e=1087.39	-7.7	-7
crp2+ca_x_c30h52o_14079080_uff_e=1237.55	-7.7	-7.2
crp5+ca_c24h32o9_53480453_uff_e=1121.62	-7.7	-8.3
crp3+ca_x_c27h44o3_70439472_uff_e=1057.14	-7.7	-8
crp1+ca_x_c31h50o4_500055_uff_e=1260.97	-7.7	-7.1
crp3+ca_x_2024hydroxycholesterol	-7.7	-7.8
crp7+ca_x_131146_uff_e=788.44	-7.7	-8.1
crp3+ca_x_c34h50o2_46781016_uff_e=1238.36	-7.7	-7.5
crp3+ca_x_52921642_uff_e=789.81	-7.7	-7.9
crp3+ca_x_c25h30o3_16100983_uff_e=863.10	-7.7	-8
crp7+ca_x_c27h44o3_13873472_uff_e=1139.34	-7.7	-7.8
crp7+ca_x_13986221_uff_e=1019.05	-7.7	-7.6
crp5+ca_c31h50o4_16219150_uff_e=1545.97	-7.7	-7.5
crp4+ca_x_52921642_uff_e=789.81	-7.7	-7.9
crp1+ca_x_c29h45f3o2_350817_uff_e=875.72	-7.7	-7.7
crp1+ca_x_c30h52o_20847471_uff_e=1069.92	-7.7	-7.5
crp1+ca_x_c25h30o3_16100983_uff_e=863.10	-7.7	-8.7
crp5+ca_c27h44_91748254_uff_e=712.45	-7.7	-6.6
crp6+ca_x_c27h44o3_70439472_uff_e=1057.14	-7.7	-8.1
crp3+ca_x_c27h46o2_99470_uff_e=1265.49	-7.7	-8.7
crp6+ca_x_52921642_uff_e=789.81	-7.7	-7.9
crp5+ca_c27h46o2_313019_uff_e=1489.17	-7.7	-8.6
crp5+ca_c20h26o5_194309_uff_e=673.87	-7.7	-7.4
crp1+ca_x_c35h52o3_69412759_uff_e=1411.09	-7.7	-8.7
crp7+ca_x_52921642_uff_e=789.81	-7.7	-7.9
crp4+ca_x_c27h47no_475720_uff_e=1086.76	-7.7	-7.7
crp3+ca_x_c21h29fo6_228785_uff_e=680.14	-7.7	-7.6
crp6+ca_x_c21h29fo6_228785_uff_e=680.14	-7.7	-7.3
crp2+ca_x_c25h30o3_16100983_uff_e=863.10	-7.7	-8.2
crp3+ca_x_c34h50o2_2723613_uff_e=1293.07	-7.7	-8
crp2+ca_x_c21h29fo6_228785_uff_e=680.14	-7.7	-7.9
crp3+ca_x_c27h46o2_71748933_uff_e=1083.56	-7.7	-8.3
crp3+ca_x_c27h46o2_91473_uff_e=986.76	-7.7	-7.3
crp2+ca_x_c27h46o_71332591_uff_e=956.03	-7.7	-7.7
crp1+ca_x_c27h44o3_13873472_uff_e=1139.34	-7.7	-8.2
crp4+ca_x_c27h46o2_123976_uff_e=893.93	-7.7	-8.2
crp3+ca_x_c27h44o3_13873472_uff_e=1139.34	-7.7	-7.2
crp7+ca_x_c34h49no4_122130787_uff_e=1115.01	-7.7	-7.9
crp7+ca_x_c30h50o_52931362_uff_e=819.86	-7.7	-8.2
crp1+ca_x_c27h44o2_123743_uff_e=1338.01	-7.7	-7.6
crp3+ca_x_c36h55no2_102009955_uff_e=1996.00	-7.7	-6.7
crp2+ca_x_c27h44o3_70439472_uff_e=1057.14	-7.7	-8
crp1+ca_x_c27h47no4s_475721_uff_e=1303.48	-7.7	-8.2
crp6+ca_x_c30h50o_52931362_uff_e=819.86	-7.7	-8.2
crp6+ca_x_122228135_uff_e=1056.05	-7.7	-7.6
crp6+ca_x_c27h44o3_165511_uff_e=1026.79	-7.7	-7.9
crp3+ca_x_c27h46o_71332591_uff_e=956.03	-7.7	-7.8
crp2+ca_x_c34h50o3_22296665_uff_e=1340.74	-7.7	-8
crp2+ca_x_c28h46o_6428671_uff_e=1017.54	-7.7	-6.9
crp6+ca_x_9929903_uff_e=828.09	-7.7	-7.8
crp1+ca_x_c32h56n2o2_67322112_uff_e=1526.44	-7.7	-7.6
crp7+ca_x_c34h49clo2_21116649_uff_e=1379.15	-7.7	-6.8
crp1+ca_x_c34h50o3_46781015_uff_e=1643.19	-7.7	-8.5
crp5+ca_c30h39io3_130264_uff_e=896.20	-7.7	-7.9
crp1+ca_x_c27h46o2_13873476_uff_e=1098.28	-7.7	-7.7
crp1+ca_x_122228135_uff_e=1056.05	-7.7	-8
crp2+ca_x_c34h50o2_2723613_uff_e=1293.07	-7.7	-8
crp3+ca_x_c30h52o_14079080_uff_e=1237.55	-7.7	-8
crp3+ca_x_c27h46o2_71309910_uff_e=1222.54	-7.7	-7.1
crp3+ca_x_c24h21f9o6_91695127_uff_e=1618.73	-7.7	-7.9
crp7+ca_x_c23h18cln3o4s_2281248_uff_e=611.11	-7.7	-7.8
crp5+ca_c20h25no6_11875272_uff_e=674.88	-7.7	-7.1
crp2+ca_x_c27h46o2_71309910_uff_e=1222.54	-7.7	-7.2
crp6+ca_x_c24h31o8_25203428_uff_e=1016.58	-7.7	-8.3
crp2+ca_x_c27h46o2_65094_uff_e=1219.69	-7.7	-9
crp5+ca_91873592_uff_e=763.26	-7.7	-7.2
crp3+ca_x_c27h46o2_13873476_uff_e=1098.28	-7.7	-7.7
crp3+ca_x_323087_uff_e=1097.45	-7.7	-8.5
crp7+ca_x_c35h52o2_118127_uff_e=1540.97	-7.7	-7.4
crp1+ca_x_c27h46o2_12955779_uff_e=1210.95	-7.7	-8
crp7+ca_x_c27h46o2_65094_uff_e=1094.30	-7.7	-7.9
crp5+ca_c29h48o3_99469_uff_e=1164.05	-7.6	-7
crp7+ca_x_c36h54o2_20055614_uff_e=1316.71	-7.6	-7.1
crp1+ca_x_c27h46o3_11954196_uff_e=1391.26	-7.6	-7.9
crp1+ca_x_243761_uff_e=801.38	-7.6	-7.7
crp1+ca_x_c27h46o2_65094_uff_e=1192.56	-7.6	-8.3
crp4+ca_x_c27h44o4_24755588_uff_e=1117.97	-7.6	-6.9
crp3+ca_x_99642343_uff_e=812.32	-7.6	-7.9
crp1+ca_x_2024hydroxycholesterol	-7.6	-7.8
crp3+ca_x_91746430_uff_e=864.31	-7.6	-8
crp3+ca_x_c29h50o_6432744_uff_e=976.15	-7.6	-8.1
crp1+ca_x_246487_uff_e=1764.95	-7.6	-7.8
crp3+ca_x_c23h32o4_3001_uff_e=2174.56	-7.6	-7.3
crp7+ca_x_c27h46o2_13873476_uff_e=1098.28	-7.6	-7.5
crp1+ca_x_10505948_uff_e=913.64	-7.6	-7.9
crp7+ca_x_99642343_uff_e=812.32	-7.6	-8
crp7+ca_x_44152031_uff_e=821.10	-7.6	-8.8
crp7+ca_x_c28h47n3o_91692114_uff_e=1041.64	-7.6	-7.4
crp6+ca_x_c27h46o2_91473_uff_e=986.76	-7.6	-7.4
crp5+ca_c29h48o2_12360660_uff_e=1313.51	-7.6	-6.7
crp6+ca_x_c30h52o_14079080_uff_e=1237.55	-7.6	-7.6
crp5+ca_c33h56o2_101953_uff_e=1068.33	-7.6	-7.5
crp2+ca_x_c28h47n3o_91692114_uff_e=1041.64	-7.6	-7.5
crp3+ca_x_c36h52o2_14273956_uff_e=1761.76	-7.6	-8
crp1+ca_x_c27h46o2_22085363_uff_e=936.91	-7.6	-7.7
crp6+ca_x_c35h52o3_69412759_uff_e=1411.09	-7.6	-8
crp3+ca_x_c24h32o9_5281904_uff_e=821.56	-7.6	-7.7
crp6+ca_x_c32h56n2o2_67322112_uff_e=1526.44	-7.6	-7.3
crp7+ca_x_c23h32o3_14431_uff_e=1574.04	-7.6	-7.8
crp7+ca_x_c29h50o_6432744_uff_e=976.15	-7.6	-8.3
crp7+ca_x_c36h54o2_20055614_uff_e=1183.98	-7.6	-7.3
crp3+ca_x_c33h49no2_101075465_uff_e=1394.46	-7.6	-8
crp2+ca_x_c34h50o2_2723613_uff_e=830.55	-7.6	-7.7
crp2+ca_x_c26h38o4_13126_uff_e=1153.81	-7.6	-7.7
crp1+ca_x_c22h34o2_253135_uff_e=935.91	-7.6	-8
crp1+ca_x_c21h31no4s_91862975_uff_e=1198.66	-7.6	-8.1
crp3+ca_x_c34h50o3_22296665_uff_e=1340.74	-7.6	-7.9
crp4+ca_x_c27h46o2_10135759_uff_e=1438.02	-7.6	-8.8
crp2+ca_x_c29h50o2_44263321_uff_e=1112.88	-7.6	-7.9
crp1+ca_x_c29h50o_12070223_uff_e=873.07	-7.6	-8
crp3+ca_x_c28h46o_440371_uff_e=2582.62	-7.6	-7.9
crp3+ca_x_c26h41no3_86667487_uff_e=866.46	-7.6	-8.3
crp7+ca_x_c29h48o_101695175_uff_e=2210.65	-7.6	-8
crp1+ca_x_c20h24o4_579109_uff_e=903.27	-7.6	-8.5
crp3+ca_x_c31h50o4_16219150_uff_e=1545.97	-7.6	-7.6
crp1+ca_x_101618081_uff_e=659.55	-7.6	-7.3
crp6+ca_x_c27h46o2_167685_uff_e=1894.62	-7.6	-8.2
crp5+ca_c27h47o4p_134573_uff_e=1749.02	-7.6	-6.9
crp1+ca_x_c31h50o4_11969853_uff_e=1546.41	-7.6	-7.5
crp6+ca_x_245229_uff_e=1615.98	-7.6	-8.2
crp7+ca_x_c30h50o_14213727_uff_e=973.74	-7.6	-6.6
crp3+ca_x_c30h50o_14213727_uff_e=973.74	-7.6	-7
crp5+ca_c14h10n2o5s_77725_uff_e=683.28	-7.6	-6.8
crp4+ca_x_c24h33fo7_3036239_uff_e=906.91	-7.6	-7.4
crp3+ca_x_c31h54n2o2_25266618_uff_e=1157.25	-7.6	-7.2
crp1+ca_x_c23h30o6_91692100_uff_e=650.15	-7.6	-7.1
crp3+ca_x_c27h44o3_165511_uff_e=1026.79	-7.6	-8
crp2+ca_x_c27h44o4_24755588_uff_e=1117.97	-7.6	-7.3
crp4+ca_x_c27h46o2_91473_uff_e=986.76	-7.6	-7.5
crp5+ca_c30h48o2_14288021_uff_e=2447.15	-7.6	-6.8
crp1+ca_x_c27h44o3_623468_uff_e=1138.03	-7.6	-8
crp2+ca_x_c27h46o2_313019_uff_e=1489.17	-7.6	-8.2
crp6+ca_x_c27h44o4_3081084_uff_e=1574.63	-7.6	-8
crp1+ca_x_c27h46o_420_uff_e=879.39	-7.6	-7
crp6+ca_x_c27h44o3_13873472_uff_e=1139.34	-7.6	-7.6
crp7+ca_x_c33h49no2_101075465_uff_e=1394.46	-7.6	-7.4
crp3+ca_x_c24h32o9_57357892_uff_e=859.90	-7.6	-8.7
crp2+ca_x_c35h52o2_118127_uff_e=913.02	-7.6	-7.7
crp6+ca_x_c27h46o2_71748933_uff_e=1083.56	-7.6	-8.2
crp2+ca_x_c27h44o3_623468_uff_e=1138.03	-7.6	-7.8
crp5+ca_c27h46o2_15571093_uff_e=816.72	-7.6	-7.3
crp5+ca_c27h46o_46781018_uff_e=954.12	-7.6	-6.7
crp4+ca_x_c27h46o2_65094_uff_e=1094.30	-7.6	-8
crp3+ca_x_c27h46o2_123976_uff_e=893.93	-7.6	-8.1
crp3+ca_x_c23h30o6_91692100_uff_e=650.15	-7.6	-7.8
crp2+ca_x_c24h32o9_5281904_uff_e=821.56	-7.6	-7.7
crp2+ca_x_c23h32o3_14431_uff_e=1574.04	-7.6	-7.9
crp5+ca_c27h44o3_10525982_uff_e=3623.23	-7.6	-7.4
crp4+ca_x_c34h50o2_2723613_uff_e=830.55	-7.6	-7.7
crp1+ca_x_9577162_uff_e=1450.52	-7.6	-7.5
crp1+ca_x_c27h44ot2_90474019_uff_e=867.81	-7.6	-7.7
crp1+ca_x_c27h45no2_13152999_uff_e=1138.86	-7.6	-7
crp6+ca_x_c36h54o2_20055614_uff_e=1316.71	-7.6	-6.9
crp5+ca_c27h44o4_53481408_uff_e=1372.84	-7.6	-7.6
crp7+ca_x_c27h46o_71332591_uff_e=956.03	-7.6	-7.6
crp1+ca_x_c27h44o3_102224_uff_e=1107.71	-7.6	-6.7
crp5+ca_c18h12o2_119534_uff_e=399.72	-7.6	-7.6
crp1+ca_x_c23h18cln3o4s_2281248_uff_e=611.11	-7.6	-8.6
crp7+ca_x_c28h46o4s_24779661_uff_e=1934.48	-7.6	-8.1
crp4+ca_x_c27h44o2_4995300_uff_e=1018.30	-7.6	-6.7
crp1+ca_x_c27h46o_11003580_uff_e=991.73	-7.6	-7.4
crp1+ca_x_c36h52o2_102195_uff_e=1283.59	-7.6	-8.3
crp2+ca_x_c35h52o2_16219101_uff_e=1060.03	-7.6	-7.5
crp2+ca_x_101618081_uff_e=659.55	-7.6	-7.5
crp2+ca_x_c36h54o2_20055614_uff_e=1316.71	-7.6	-7
crp2+ca_x_99642343_uff_e=812.32	-7.6	-8
crp1+ca_x_c32h56o_300145_uff_e=997.71	-7.6	-7.4
crp3+ca_x_c28h46o_59087610_uff_e=1473.88	-7.6	-7.4
crp5+ca_c18h24o3_5282360_uff_e=571.63	-7.6	-6.7
crp2+ca_x_c27h46o2_121948_uff_e=11553.58	-7.6	-8.6
crp2+ca_x_c24h21f9o6_91695127_uff_e=1618.73	-7.6	-7.3
crp1+ca_x_c28h46o_440371_uff_e=2582.62	-7.6	-7.6
crp6+ca_x_c27h46o2_99470_uff_e=1265.49	-7.6	-8.5
crp5+ca_101989738_uff_e=919.28	-7.6	-6.7
crp6+ca_x_c33h49no2_101075465_uff_e=1394.46	-7.6	-7.7
crp6+ca_x_c29h48o_21670674_uff_e=887.48	-7.6	-7.4
crp7+ca_x_c31h50o4_16219150_uff_e=1545.97	-7.6	-7.4
crp6+ca_x_c36h52o2_102195_uff_e=1283.59	-7.6	-7.1
crp7+ca_x_c27h46o2_99470_uff_e=1265.49	-7.6	-8.6
crp6+ca_x_c34h50o3_22296665_uff_e=1340.74	-7.6	-7.6
crp5+ca_c29h48o2_222529_uff_e=1789.10	-7.6	-6.6
crp4+ca_x_c27h46o2_50990015_uff_e=1456.19	-7.6	-8.3
crp1+ca_x_c31h52o2_102012_uff_e=1322.34	-7.6	-7.6
crp4+ca_x_c27h46o2_65094_uff_e=1219.69	-7.6	-9
crp1+ca_x_c30h45f5o2_91744019_uff_e=1811.93	-7.6	-8.1
crp6+ca_x_c27h46o_71332591_uff_e=956.03	-7.6	-7.6
crp6+ca_x_c34h50o2_2723613_uff_e=830.55	-7.6	-7.8
crp1+ca_x_c27h46o2_405_uff_e=985.16	-7.6	-8.3
crp4+ca_x_44152031_uff_e=821.10	-7.6	-8.8
crp3+ca_x_c27h44o4_24755588_uff_e=1117.97	-7.6	-7
crp5+ca_c34h49clo2_21116649_uff_e=1379.15	-7.6	-7.6
crp6+ca_x_c25h28n2o5_102586330_uff_e=859.43	-7.6	-8.8
crp3+ca_x_c29h50o_86821_uff_e=934.63	-7.6	-7.6
crp2+ca_x_c27h46o2_13873476_uff_e=1098.28	-7.6	-7.6
crp2+ca_x_c27h46o_420_uff_e=879.39	-7.6	-7.6
crp1+ca_x_c29h32o6_656637_uff_e=817.93	-7.6	-8.3
crp2+ca_x_c34h49clo2_21116649_uff_e=1379.15	-7.6	-6.8
crp3+ca_x_c27h46o_11153405_uff_e=831.66	-7.6	-7.6
crp2+ca_x_c33h51n_16219162_uff_e=1502.15	-7.6	-7.4
crp6+ca_x_c24h21f9o6_91748072_uff_e=887.24	-7.6	-7.8
crp3+ca_x_c27h46o2_168038_uff_e=973.15	-7.6	-7.6
crp4+ca_x_c34h48cl2o2_7566714_uff_e=1821.10	-7.6	-7.5
crp2+ca_x_323087_uff_e=1097.45	-7.6	-8.6
crp7+ca_x_c35h52o2_16219101_uff_e=1060.03	-7.6	-7.3
crp5+ca_c24h36o4_541144_uff_e=792.30	-7.6	-7.7
crp3+ca_x_c32h56n2o2_67322112_uff_e=1526.44	-7.6	-7.6
crp3+ca_x_c27h44o5_5284237_uff_e=1046.30	-7.6	-7.9
crp2+ca_x_c36h52o2_102195_uff_e=1283.59	-7.6	-8.1
crp4+ca_x_c27h46o2_71748933_uff_e=1083.56	-7.6	-8.3
crp7+ca_x_c31h52o3_520912_uff_e=1255.99	-7.6	-7.1
crp1+ca_x_c32h57cln2o2_16219102_uff_e=1191.78	-7.6	-7.6
crp4+ca_x_c27h46o2_121948_uff_e=11553.58	-7.6	-8.3
crp6+ca_x_c27h46o2_65094_uff_e=1219.69	-7.6	-8.8
crp1+ca_x_c27h46o2_45039423_uff_e=872.99	-7.6	-8.3
crp1+ca_x_240768_uff_e=1306.99	-7.6	-8.3
crp2+ca_x_c30h52o_20847471_uff_e=1069.92	-7.5	-7.1
crp2+ca_x_c29h50o_86821_uff_e=934.63	-7.5	-7.6
crp6+ca_x_c24h21f9o6_91695127_uff_e=1618.73	-7.5	-7.5
crp1+ca_x_c27h46o_71311069_uff_e=924.76	-7.5	-7.9
crp6+ca_x_c26h41no3_86667487_uff_e=866.46	-7.5	-7.9
crp7+ca_x_c34h50o2_2723613_uff_e=1293.07	-7.5	-7.4
crp2+ca_x_c33h49no2_101075465_uff_e=1394.46	-7.5	-7.4
crp2+ca_x_c29h45f3o2_350817_uff_e=875.72	-7.5	-6.9
crp6+ca_x_99642343_uff_e=812.32	-7.5	-8
crp2+ca_x_c31h50o4_500055_uff_e=1260.97	-7.5	-7.4
crp7+ca_x_c23h30o6_91692100_uff_e=650.15	-7.5	-7.5
crp4+ca_x_c27h44o2_3247059_uff_e=2491.19	-7.5	-7.7
crp7+ca_x_9929903_uff_e=828.09	-7.5	-7.6
crp2+ca_x_c27h46o2_121948_uff_e=1001.58	-7.5	-7.4
crp1+ca_x_245229_uff_e=1615.98	-7.5	-8.3
crp1+ca_x_c34h50o2_11785_uff_e=1300.90	-7.5	-9.6
crp6+ca_x_c24h30o6_15125811_uff_e=1588.26	-7.5	-7.4
crp4+ca_x_c27h44o3_165511_uff_e=1026.79	-7.5	-7.9
crp4+ca_x_c27h46o2_13873476_uff_e=1098.28	-7.5	-7.5
crp4+ca_x_c27h46o2_71309910_uff_e=1222.54	-7.5	-7
crp4+ca_x_c27h44o3_13873472_uff_e=1139.34	-7.5	-7.5
crp6+ca_x_c27h46o2_13873476_uff_e=1098.28	-7.5	-7.4
crp7+ca_x_c27h46o_11153405_uff_e=831.66	-7.5	-7.5
crp4+ca_x_c30h52o_14079080_uff_e=1237.55	-7.5	-7.7
crp1+ca_x_c18h12o2_119534_uff_e=399.72	-7.5	-8.1
crp2+ca_x_c28h46o_59087610_uff_e=1473.88	-7.5	-6.7
crp6+ca_x_c27h46o_11153405_uff_e=831.66	-7.5	-7.5
crp6+ca_x_c23h18cln3o4s_2281248_uff_e=611.11	-7.5	-8
crp7+ca_x_c29h45f3o2_21141067_uff_e=1370.85	-7.5	-7
crp2+ca_x_c27h46o2_12955779_uff_e=1210.95	-7.5	-6.8
crp6+ca_x_c28h46o_440371_uff_e=2582.62	-7.5	-7.3
crp6+ca_x_c27h46o_420_uff_e=879.39	-7.5	-7.5
crp2+ca_x_c25h40n2o3_91744704_uff_e=1354.64	-7.5	-7.1
crp1+ca_x_71613_uff_e=873.03	-7.5	-7.6
crp3+ca_x_101618081_uff_e=659.55	-7.5	-7.5
crp2+ca_x_c27h46o2_86545_uff_e=919.84	-7.5	-6.8
crp2+ca_x_c23h30o6_91692100_uff_e=650.15	-7.5	-6.5
crp6+ca_x_c27h46o2_12955779_uff_e=1210.95	-7.5	-6.8
crp4+ca_x_c34h50o2_2723613_uff_e=1293.07	-7.5	-7.7
crp6+ca_x_c29h45f3o2_350817_uff_e=875.72	-7.5	-6.6
crp7+ca_x_c28h46o_6428671_uff_e=1017.54	-7.5	-7.1
crp5+ca_c34h50o2_2723613_uff_e=830.55	-7.5	-8
crp3+ca_x_c28h47no_91751481_uff_e=1581.67	-7.5	-7
crp3+ca_x_c24h21cl3f6o6_91698877_uff_e=975.35	-7.5	-7.5
crp7+ca_x_c30h52o_14079080_uff_e=1237.55	-7.5	-8
crp7+ca_x_c27h44o2_52931312_uff_e=924.28	-7.5	-6.4
crp1+ca_x_c27h46o_90472093_uff_e=1139.54	-7.5	-7.3
crp5+ca_9929903_uff_e=828.09	-7.5	-7.3
crp7+ca_x_c26h38o4_13126_uff_e=1153.81	-7.5	-7.8
crp1+ca_x_c25h40n2o3_91744704_uff_e=1354.64	-7.5	-7.4
crp6+ca_x_c27h45o5s_126456480_uff_e=13201.69	-7.5	-8.9
crp5+ca_c20h24o3_13991347_uff_e=1072.88	-7.5	-7.5
crp3+ca_x_c27h44o4_56927971_uff_e=1229.06	-7.5	-7
crp5+ca_c33h51n_16219162_uff_e=1502.15	-7.5	-8.2
crp5+ca_240768_uff_e=1306.99	-7.5	-8
crp5+ca_c28h46o2_521143_uff_e=909.55	-7.5	-7.5
crp6+ca_x_c35h52o2_118127_uff_e=913.02	-7.5	-7.5
crp3+ca_x_c29h48o_101695175_uff_e=2210.65	-7.5	-8.2
crp1+ca_x_c33h49no2_101075465_uff_e=1394.46	-7.5	-7.9
crp5+ca_c28h46o_440371_uff_e=2582.62	-7.5	-7
crp4+ca_x_c28h46o_6428671_uff_e=1017.54	-7.5	-7.4
crp4+ca_x_c35h52o2_16219101_uff_e=1060.03	-7.5	-7.7
crp1+ca_x_c27h42o4_67569451_uff_e=1166.65	-7.5	-8.5
crp5+ca_c26h41no3_86667487_uff_e=866.46	-7.5	-7.3
crp4+ca_x_c36h52o2_6436898_uff_e=1518.23	-7.5	-7
crp5+ca_c28h46o2_3467035_uff_e=1474.89	-7.5	-6.6
crp1+ca_x_c29h32o6_17273_uff_e=817.93	-7.5	-8.4
crp5+ca_c27h42o4_67569451_uff_e=1166.65	-7.5	-7.5
crp1+ca_x_c28h48o_5283637_uff_e=971.21	-7.5	-7.9
crp7+ca_x_c29h45f3o2_350817_uff_e=875.72	-7.5	-7
crp3+ca_x_c36h54o2_20055614_uff_e=1183.98	-7.5	-7.3
crp1+ca_x_c27h44o3_53481410_uff_e=2351.21	-7.5	-7.7
crp7+ca_x_2024hydroxycholesterol	-7.5	-7.7
crp1+ca_x_c27h46o2_107724_uff_e=936.91	-7.5	-7.7
crp2+ca_x_c27h46o_90472093_uff_e=1139.54	-7.5	-7.2
crp6+ca_x_13986221_uff_e=1019.05	-7.5	-7.6
crp1+ca_x_c27h46o2_102187796_uff_e=1192.56	-7.5	-7.7
crp6+ca_x_44152031_uff_e=821.10	-7.5	-8.8
crp3+ca_x_71613_uff_e=873.03	-7.5	-7.5
crp3+ca_x_c29h48o2_12360660_uff_e=1313.51	-7.5	-7.5
crp7+ca_x_c27h44o3_623468_uff_e=1138.03	-7.5	-7.9
crp4+ca_x_c35h52o2_118127_uff_e=1540.97	-7.5	-7.3
crp4+ca_x_c29h45f3o2_350817_uff_e=875.72	-7.5	-6.7
crp4+ca_x_c27h46o2_313019_uff_e=1489.17	-7.5	-8.1
crp6+ca_x_c36h55no2_102009955_uff_e=1996.00	-7.5	-7
crp5+ca_c27h46o2_50990015_uff_e=1456.19	-7.5	-8
crp7+ca_x_c24h21f9o6_91695127_uff_e=1618.73	-7.5	-7.2
crp3+ca_x_c29h45f3o2_350817_uff_e=875.72	-7.5	-6.5
crp1+ca_x_c27h44o3_5284267_uff_e=1034.41	-7.5	-7.5
crp1+ca_x_c27h44o3_10549853_uff_e=2554.24	-7.5	-8.6
crp3+ca_x_c35h52o2_118127_uff_e=913.02	-7.5	-7.4
crp7+ca_x_c24h32o9_5281904_uff_e=821.56	-7.5	-7.4
crp4+ca_x_c27h44o3_70439472_uff_e=1057.14	-7.5	-8
crp7+ca_x_c27h44o3_70439472_uff_e=1057.14	-7.5	-7.6
crp4+ca_x_c36h52o2_14273956_uff_e=1761.76	-7.5	-7.4
crp6+ca_x_c36h54o2_20055614_uff_e=1183.98	-7.5	-7.4
crp5+ca_131146_uff_e=788.44	-7.5	-7.7
crp1+ca_x_7048588_uff_e=732.13	-7.5	-7.4
crp4+ca_x_c31h52o3_520912_uff_e=1255.99	-7.5	-6.6
crp2+ca_x_c27h46o3_536943_uff_e=843.65	-7.5	-8.2
crp1+ca_x_c27h46o_420_uff_e=930.06	-7.5	-7.2
crp1+ca_x_c27h44o3_53481407_uff_e=924.27	-7.5	-8.1
crp3+ca_x_c27h44o2_91474_uff_e=2076.12	-7.5	-7.4
crp1+ca_x_c29h50o_6432744_uff_e=976.15	-7.5	-8.5
crp6+ca_x_c29h50o_86821_uff_e=934.63	-7.5	-7.5
crp1+ca_x_c25h40n2o4_91724262_uff_e=1430.68	-7.5	-7.7
crp7+ca_x_c31h50o4_11969853_uff_e=1546.41	-7.5	-7.2
crp2+ca_x_c27h46o3_11954196_uff_e=1391.26	-7.5	-7.9
crp1+ca_x_11876098_uff_e=732.13	-7.5	-7.7
crp3+ca_x_c30h50o_52931362_uff_e=819.86	-7.5	-7.5
crp3+ca_x_c31h50o4_11969853_uff_e=1546.41	-7.5	-7.2
crp7+ca_x_c34h52o3s_280698_uff_e=1490.01	-7.5	-8
crp1+ca_x_c27h44o8s2_126456482_uff_e=2170.44	-7.5	-8.1
crp6+ca_x_c27h46o2_123976_uff_e=893.93	-7.5	-8.1
crp5+ca_c21h31no4s_91862975_uff_e=1198.66	-7.5	-7.7
crp5+ca_c22h35o4ps_101662513_uff_e=1024.35	-7.5	-7
crp4+ca_x_c27h46o_71332591_uff_e=956.03	-7.5	-7.5
crp2+ca_x_c30h50o_52931362_uff_e=819.86	-7.5	-7.4
crp4+ca_x_c26h38o4_11876263_uff_e=798.10	-7.5	-6.8
crp6+ca_x_c31h54n2o2_25266618_uff_e=1157.25	-7.5	-6.8
crp1+ca_x_c29h45f3o2_21141067_uff_e=1370.85	-7.5	-7.4
crp3+ca_x_c27h44o3_623468_uff_e=1138.03	-7.5	-6.7
crp6+ca_x_c23h30o6_91692100_uff_e=650.15	-7.5	-7.7
crp6+ca_x_c28h46o4s_24779661_uff_e=1934.48	-7.5	-7.3
crp3+ca_x_c32h56o_300145_uff_e=997.71	-7.5	-6.6
crp7+ca_x_c27h46o2_123976_uff_e=893.93	-7.5	-8.2
crp4+ca_x_c30h45f5o2_91744019_uff_e=1811.93	-7.5	-7.7
crp1+ca_x_c27h46o_118797172_uff_e=806.60	-7.5	-7.1
crp2+ca_x_91746542_uff_e=760.98	-7.5	-7.2
crp4+ca_x_c27h46o_71311069_uff_e=924.76	-7.5	-6.9
crp7+ca_x_91746542_uff_e=760.98	-7.5	-7.2
crp1+ca_x_493973_uff_e=1353.85	-7.5	-8.1
crp7+ca_x_c24h21cl3f6o6_91698877_uff_e=975.35	-7.5	-7.4
crp5+ca_c21h32o5s_105074_uff_e=1173.79	-7.5	-7
crp1+ca_x_c21h32o9s2_134595_uff_e=1617.52	-7.5	-8
crp6+ca_x_c29h50o_6432744_uff_e=976.15	-7.5	-8.4
crp3+ca_x_c27h46o2_12955779_uff_e=1210.95	-7.5	-6.8
crp1+ca_x_c29h48o3_71312913_uff_e=1551.95	-7.5	-7.6
crp2+ca_x_c29h48o2_12360660_uff_e=1313.51	-7.5	-7
crp1+ca_x_c23h32o3_14626804_uff_e=1038.41	-7.5	-8.4
crp3+ca_x_c27h46o2_121948_uff_e=1001.58	-7.5	-7.4
crp6+ca_x_c27h46o2_440711_uff_e=862.19	-7.5	-7.7
crp5+ca_c34h48o3_11060230_uff_e=1237.50	-7.5	-7.8
crp5+ca_c29h45f3o2_350817_uff_e=875.72	-7.5	-6.9
crp3+ca_x_c34h48cl2o2_7566714_uff_e=1821.10	-7.5	-7.8
crp7+ca_x_101618081_uff_e=659.55	-7.5	-7.5
crp6+ca_x_c34h50o2_46781016_uff_e=1238.36	-7.5	-7.5
crp1+ca_x_c27h46o3_56842670_uff_e=1106.41	-7.5	-7.3
crp2+ca_x_c27h44o3_13873472_uff_e=1139.34	-7.5	-7.8
crp3+ca_x_c29h50o2_44263321_uff_e=1112.88	-7.5	-7.8
crp5+ca_c23h32o3_14626804_uff_e=1038.41	-7.5	-7.5
crp6+ca_x_c24h32o9_5281904_uff_e=821.56	-7.5	-7.3
crp3+ca_x_131146_uff_e=788.44	-7.5	-8.3
crp5+ca_c32h54o3_22296562_uff_e=1436.70	-7.5	-7
crp5+ca_c27h47no4s_475721_uff_e=1303.48	-7.5	-7.1
crp5+ca_c30h43no6_194212_uff_e=1517.42	-7.5	-7.2
crp7+ca_x_c28h46o_440371_uff_e=2582.62	-7.5	-7.7
[truncated: 4,966 more rows]
