# Supplementary material for: Hydroxycholesterol binds and enhances the anti-viral activities of zebrafish monomeric c-reactive protein isoforms
Source: PLoS One. 2019 Jan 17;14(1):e0201509. doi: 10.1371/journal.pone.0201509 (PMC6336239; doi:10.1371/journal.pone.0201509)
Supplement: S4 Table — The binding of ssCRP1-7 to 25HOCh was assayed using plates of 96-wells coated to dryness with 0.15 to 500 μM 25HOCh dissolved in ethanol. The 25HOCh-coated plates were washed with borate buffer and incubated with ssCRP1-7 in borate buffer for 1 h in a 50 μl volume. Bound ssCRP1-7 were detected using rabbit anti-CRP p3 peptide, peroxidase labeled goat anti-rabbit IgG and OPD. Raw absorbances were measured at 492–620 nm. Absorbance obtained with empty wells were subtracted to all data. Yellow background, data used to derive Fig 3B. (XLSX) [file pone.0201509.s004.xlsx]

## Sheet: Hoja1
raw data										without background
25HOCh, µM	gfp	crp1	crp2	crp3	crp4	crp5	crp6	crp7		25HOCh, µM	gfp	crp1	crp2	crp3	crp4	crp5	crp6	crp7
500	0.6	1.06	1.04	1.05	1.02	1	1.01	1.08		500	-0.2	0.26	0.24	0.25	0.22	0.2	0.21	0.28
130	0.69	1.06	1.04	1.05	1.02	1	1.01	1.08		130	-0.11	0.26	0.24	0.25	0.22	0.2	0.21	0.28
26	0.77	1.2	1.04	1.07	0.92	1.26	0.92	0.95		26	-0.03	0.4	0.24	0.27	0.12	0.46	0.12	0.15
5	0.82	1.16	1.05	1.04	1.18	0.98	0.92	0.91		5	0.02	0.36	0.25	0.24	0.38	0.18	0.12	0.11
1	0.86	1.11	1.04	1.11	0.89	0.96	0.82	0.75		1	0.06	0.31	0.24	0.31	0.09	0.16	0.02	-0.05
0.15	0.8	0.8	0.8	0.8	0.8	0.8	0.8	0.8		0.15	0	0	0	0	0	0	0	0
--	--	--	--	--	--	--	--	--		--	--	--	--	--	--	--	--	--
--	--	--	--	--	--	--	--	--		--	--	--	--	--	--	--	--	--
--	--	--	--	--	--	--	--	--		--	--	--	--	--	--	--	--	--
--	--	--	--	--	--	--	--	--		--	--	--	--	--	--	--	--	--
--	--	--	--	--	--	--	--	--		--	--	--	--	--	--	--	--	--
--	--	--	--	--	--	--	--			--	--	--	--	--	--	--	--	--
--	--	--	--	--	--	--	--			--	--	--	--	--	--	--	--	--
--	--	--	--	--	--	--	--			--	--	--	--	--	--	--	--	--
--	--	--	--	--	--	--	--			--	--	--	--	--	--	--	--	--
										--								--
										--								--
										--								--
										--								--
																		--
																		--
																		--
																		--
