# Supplementary material for: Hydroxycholesterol binds and enhances the anti-viral activities of zebrafish monomeric c-reactive protein isoforms
Source: PLoS One. 2019 Jan 17;14(1):e0201509. doi: 10.1371/journal.pone.0201509 (PMC6336239; doi:10.1371/journal.pone.0201509)
Supplement: S5 Table — For the 25HOCh-binding, a series of 15-mer peptides overlapping 5 amino acids from the CRP5 sequence were chemically synthesized adding an amino-terminal biotin molecule. Solid-phases were coated with 2 μg per well of 25HOCh into polystyrene 96-well plates. Binding of 0.05 μg biotinylated pepscan peptides, detection with peroxidase-labelled streptavidin and staining with OPD were then performed. For the in silico docking predictions, the modeled pepscan peptides with the lowest ΔG energies in solution were docked to all possible conformations of 25HOCh. n° peptide, position of the middle amino acid of each 15-mer peptide of the pepscan. 1,2,3,4. . . ., number of replicas of 25HOCh-binding or predicted 25HOCh-CRP5 conformations of 25HOCh in the 25HOCh-CRP5 complexes. ±sd, standard deviations. Poses, list of ΔG of the predicted complexes for the different conformations of 25HOCh when docked to the CRP5 peptides. docking best pose, the pose which resulted in the best fitting to the 25HOCh-binding data. Bold gray background, 25HOCh-binding data which was represented in Fig 4A which was represented in Fig 4A. Bold yellow background, predicted Kcal/mol ΔG of peptide docking to 25HOCh which best fitted the binding data. *, non-significant highest ΔG energies > -1.1 were adjusted to -2.5 Kcal/mol for best fitting the binding data. (XLSX) [file pone.0201509.s005.xlsx]

## Sheet: Hoja1
	25HOCh-binding						poses												docking			peptide sequences
nº peptide	1	2	3	mean	±sd		1	2	3	4	5	6	7	8	9	10	mean	±sd	best pose	*		nº peptide
7	0.07	0.71	2.15	1.43	1.02		-5.4	-4.8	-4.3	-4.2	-4	-3.9	-3.9	-3.4	-3.3	-3.2	-4.04	0.69	-4			7	F	K	N	L	S	G	K	V	L	Q	F	K	T	A	T
17	0.02	0.21	1.39	0.8	0.83		-1.1	--	--	--	--	--	--	--	--	--	-1.1	--	-2.5	*		17	F	K	T	A	T	D	N	S	Y	V	K	L	Y	P	E
27	0.02	0.2	1.04	0.62	0.6		-2.8	-2.8	--	--	--	--	--	--	--	--	-2.8	0	-2.8			27	K	L	Y	P	E	K	P	L	S	L	S	A	F	T	L
37	0.06	0.57	1.09	0.83	0.37		0.8	2.9	--	--	--	--	--	--	--	--	1.85	1.48	-2.5	*		37	S	A	F	T	L	C	M	R	V	A	T	E	L	P	L
47	0.01	0.15	1.43	0.79	0.9		-3.3	-2.6	-4.3	-4.7	--	--	--	--	--	--	-3.73	0.95	-4.3			47	T	E	L	P	L	D	R	E	V	I	L	F	A	Y	Y
57	0.01	0.14	0.58	0.36	0.31		2.4	1.9	--	--	--	--	--	--	--	--	2.15	0.35	-2.5	*		57	L	F	A	Y	Y	T	P	D	V	D	E	L	N	V	W
67	0.03	0.27	1.01	0.64	0.53		-0.6	-0.3		--	--	--	--	--	--	--	-0.45	0.21	-2.5	*		67	E	L	N	V	W	R	E	R	D	D	G	R	V	S	L
77	0.03	0.28	1.49	0.88	0.85		-4.1	-2.8	-3.1	-2.6	-5.2	-3.4	-3.8	-4.1	-4.4	-4.4	-3.79	0.81	-3.8			77	G	R	V	S	L	Y	I	Q	S	S	K	D	A	A	F
87	0.04	0.35	1.32	0.83	0.68		-3.4	-4.8	-3.7	-3.7	-3.7	-2.6	-3.2	-2.9	-2.6	--	-3.4	0.69	-3.4			87	K	D	A	A	F	F	R	L	P	P	L	S	T	L	Q
97	0.02	0.18	0.28	0.23	0.07		48.8	--	--	--	--	--	--	--	--	--	48.8	--	-2.5	*		97	L	S	T	L	Q	T	H	L	C	V	A	W	E	S	A
107	0.02	0.2	0.76	0.48	0.39		-4	-4.3	-4.1	-4.4	-4.4	-4.6	-5	-4.8	-5.1	-5.4	-4.61	0.46	-4			107	A	W	E	S	A	T	G	L	T	A	F	W	M	D	G
117	0.29	2.95	2.62	2.78	0.24		-4	-5.3	-4.9	-3.5	-3.4	-3.6	-4.5	-3.3	-3.1	-4.2	-3.98	0.73	-5.3			117	F	W	M	D	G	R	R	S	L	H	Q	V	Y	R	K
127	0.1	0.95	2.11	1.53	0.82		-3.8	-3.3	--	--	--	--	--	--	--	--	-3.55	0.35	-3.8			127	Q	V	Y	R	K	G	Y	S	I	R	S	G	G	T	V
137	0.02	0.16	1.18	0.67	0.72		-4.2	-3.8	-3.8	-3.8	-3.7	-4.1	-4.6	-4.7	-4.7	-4.8	-4.22	0.44	-3.7			137	S	G	G	T	V	V	L	G	Q	D	P	D	S	Y	V
147	0.02	0.23	1.17	0.7	0.67		-4.4	--	--	--	--	--	--	--	--	--	-4.4	--	-4.4			147	P	D	S	Y	V	G	S	F	D	V	D	Q	S	F	V
157	0.02	0.17	0.65	0.41	0.34		-3.8	-4	-4.1	-3.9	-4.9	-3.6	-4.4	-4.3	-2.5	-3.2	-3.87	0.67	-2.5			157	D	Q	S	F	V	G	E	I	A	N	L	Q	M	W	D
167	0.03	0.34	1.72	1.03	0.98		-3.9	-3	-2.2	-2.4	--	--	--	--	--	--	-2.88	0.76	-3.9			167	L	Q	M	W	D	Y	V	L	S	S	A	Q	I	K	A
177	0.2	1.96	2.59	2.28	0.45		-3.2	-4.2	-3.9	-3.5	-1.6	-3	--	--	--	--	-3.23	0.91	-4.2			177	A	Q	I	K	A	V	Y	Y	N	Q	D	N	R	V	K
187	0.01	0.15	0.87	0.51	0.51		-3	-4.1	-2.1	--	--	--	--	--	--	--	-3.07	1	-3			187	D	N	R	V	K	G	N	V	F	D	W	D	T	I	E
197	0.02	0.21	1.17	0.69	0.68		-3.5	-3.3	-3.2	-2.9	-4.6	--	--	--	--	--	-3.5	0.65	-2.9			197	W	D	T	I	E	Y	D	V	T	G	N	D	V	T	G
207	0.02	0.2	1.03	0.61	0.59														--			207	N	D	V	T	G	N	V	L	V	V	P	D	N
																			--
																			--
																			--
																			--
																			--
																			--
																			--
																			--
																			--
																			--
																			--
																			--
																			--
																			--
																			--
																			--
																			--
																			--
																			--
																			--
																			--
																			--
																			--
																			--
																			--
																			--
																			--
																			--
																			--
																			--
																			--
																			--
																			--
																			--
																			--
																			--
																			--
																			--
																			--
																			--
																			--
																			--
																			--
																			--
																			--
																			--
																			--
																			--
																			--
																			--
																			--
																			--
																			--
																			--
																			--
																			--
																			--
																			--
																			--
																			--
																			--
																			--
																			--
																			--
																			--
																			--
