# Supplementary material for: Hydroxycholesterol binds and enhances the anti-viral activities of zebrafish monomeric c-reactive protein isoforms
Source: PLoS One. 2019 Jan 17;14(1):e0201509. doi: 10.1371/journal.pone.0201509 (PMC6336239; doi:10.1371/journal.pone.0201509)
Supplement: S6 Table — Transcript variants corresponding to the zebrafish crp5 gene were retrieved from UniGene Dr.124528-Dr.162306. ORFs > 100 amino acids were translated by the Virtual Ribosome software (http://www.cbs.dtu.dk/services/VirtualRibosome/), numbered without their signal peptides (1FKNL…in CRP5) and aligned to the sequence of CRP5 (BC121777). Amino acid, amino acids written in the three or single letter code. Number, different amino acids per position in CRP5 and CRP5 EST-derived variants. (XLSX) [file pone.0201509.s006.xlsx]

## Sheet: Hoja1
			number	number
nº	amino acid		in CRP5	in variants
1	Phe	F	3	2
2	Lys	K	3	1
3	Asn	N	2	2
4	Leu	L	1	1
5	Ser	S	3	1
6	Gly	G	1	1
7	Lys	K	1	1
8	Val	V	2	1
9	Leu	L	1	1
10	Gln	Q	3	2
11	Phe	F	1	1
12	Lys	K	4	1
13	Thr	T	3	1
14	Ala	A	5	1
15	Thr	T	1	1
16	Asp	D	3	1
17	Asn	N	4	1
18	Ser	S	1	1
19	Tyr	Y	1	1
20	Val	V	1	2
21	Lys	K	2	1
22	Leu	L	1	2
23	Tyr	Y	5	2
24	Pro	P	1	1
25	Glu	E	4	2
26	Lys	K	1	1
27	Pro	P	2	1
28	Leu	L	1	2
29	Ser	S	2	1
30	Leu	L	1	1
31	Ser	S	1	2
32	Ala	A	1	2
33	Phe	F	1	2
34	Thr	T	1	2
35	Leu	L	1	1
36	Cys	C	1	1
37	Met	M	1	2
38	Arg	R	1	2
39	Val	V	1	1
40	Ala	A	2	2
41	Thr	T	2	3
42	Glu	E	1	3
43	Leu	L	1	1
44	Pro	P	3	1
45	Leu	L	4	2
46	Asp	D	5	1
47	Arg	R	1	1
48	Glu	E	3	2
49	Val	V	2	1
50	Ile	I	1	1
51	Leu	L	1	1
52	Phe	F	1	1
53	Ala	A	1	2
54	Tyr	Y	1	1
55	Tyr	Y	2	2
56	Thr	T	1	2
57	Pro	P	2	1
58	Asp	D	2	1
59	Val	V	3	1
60	Asp	D	1	1
61	Glu	E	1	1
62	Leu	L	1	1
63	Asn	N	1	1
64	Val	V	2	1
65	Trp	W	1	1
66	Arg	R	1	3
67	Glu	E	1	2
68	Arg	R	2	2
69	Asp	D	2	1
70	Gly	G	1	1
71	Arg	R	2	1
72	Val	V	3	1
73	Ser	S	3	3
74	Leu	L	4	1
75	Tyr	Y	3	2
76	Ile	I	2	1
77	Gln	Q	2	2
78	Ser	S	2	1
79	Ser	S	2	1
80	Lys	K	3	1
81	Asp	D	3	1
82	Ala	A	3	1
83	Ala	A	2	2
84	Phe	F	5	2
85	Phe	F	3	2
86	Arg	R	5	1
87	Leu	L	1	1
88	Pro	P	3	2
89	Pro	P	1	1
90	Leu	L	2	1
91	Ser	S	1	1
92	Thr	T	2	1
93	Leu	L	2	1
94	Gln	Q	1	2
95	Thr	T	1	1
96	His	H	1	1
97	Leu	L	1	3
98	Cys	C	1	1
99	Val	V	3	1
100	Ala	A	3	2
101	Trp	W	1	1
102	Glu	E	3	1
103	Ser	S	1	1
104	Ala	A	2	1
105	Thr	T	1	1
106	Gly	G	1	1
107	Leu	L	1	3
108	Thr	T	2	1
109	Ala	A	2	1
110	Phe	F	2	1
111	Trp	W	1	2
112	Met	M	3	1
113	Asp	D	2	1
114	Gly	G	1	1
115	Arg	R	2	1
116	Arg	R	1	1
117	Ser	S	1	1
118	Leu	L	4	2
119	His	H	3	1
120	Gln	Q	1	1
121	Val	V	4	1
122	Tyr	Y	1	1
123	Arg	R	2	1
124	Lys	K	2	1
125	Gly	G	2	1
126	Tyr	Y	3	2
127	Ser	S	1	1
128	Ile	I	2	1
129	Arg	R	1	1
130	Ser	S	2	2
131	Gly	G	2	1
132	Gly	G	1	1
133	Thr	T	1	1
134	Val	V	2	1
135	Val	V	2	3
136	Leu	L	2	1
137	Gly	G	1	1
138	Gln	Q	1	1
139	Asp	D	1	1
140	Pro	P	1	1
141	Asp	D	1	1
142	Ser	S	2	1
143	Tyr	Y	3	1
144	Val	V	2	2
145	Gly	G	1	1
146	Ser	S	2	2
147	Phe	F	1	1
148	Asp	D	3	1
149	Val	V	3	3
150	Asp	D	4	2
151	Gln	Q	1	1
152	Ser	S	2	2
153	Phe	F	1	1
154	Val	V	4	1
155	Gly	G	1	2
156	Glu	E	1	2
157	Ile	I	1	1
158	Ala	A	2	1
159	Asn	N	2	2
160	Leu	L	2	1
161	Gln	Q	3	1
162	Met	M	2	1
163	Trp	W	1	1
164	Asp	D	1	1
165	Tyr	Y	1	1
166	Val	V	1	1
167	Leu	L	1	1
168	Ser	S	3	2
169	Ser	S	3	1
170	Ala	A	3	1
171	Gln	Q	1	1
172	Ile	I	1	1
173	Lys	K	1	1
174	Ala	A	1	2
175	Val	V	2	2
176	Tyr	Y	1	3
177	Tyr	Y	3	1
178	Asn	N	1	1
179	Gln	Q	2	2
180	Asp	D	3	2
181	Asn	N	4	2
182	Arg	R	3	1
183	Val	V	1	1
184	Lys	K	3	1
185	Gly	G	2	3
186	Asn	N	1	1
187	Val	V	1	2
188	Phe	F	1	2
189	Asp	D	3	1
190	Trp	W	1	1
191	Asp	D	3	1
192	Thr	T	2	2
193	Ile	I	2	1
194	Glu	E	2	1
195	Tyr	Y	1	1
196	Asp	D	2	1
197	Val	V	3	1
198	Thr	T	3	3
199	Gly	E	2	4
200	Asn	Y	1	1
201	Val	D	2	4
202	Leu	V	3	3
203	Val	T	3	5
204	Val	G	1	6
205	Pro	N	1	3
206	Asp	V	2	7
207	Asn	L	3	7
208	--	V	2	4
209	--	A	3	5
210		T	5	6
211		D	1	6
212		N	2	7
